# Supplementary material for: 2-Trifluoro­methyl-1H-benzimidazol-3-ium tetra­fluoro­borate–2-trifluoro­methyl-1H-benzimidazole–water (1/1/1)
Source: Acta Crystallogr Sect E Struct Rep Online. 2012 Mar 17;68(Pt 4):o1076. doi: 10.1107/S1600536812010847 (PMC3344031; doi:10.1107/S1600536812010847)
Supplement: Supplementary file 1 [file e-68-o1076-sup1.cif]

##############################################################################
#                                                                            #
# This CIF contains the data in a paper accepted for publication in          #
# Acta Crystallographica Section E. It conforms to the requirements of       #
# Notes for Authors for Acta Crystallographica Section E, and has been       #
# peer reviewed under the auspices of the IUCr Commission on Journals.       #
#                                                                            #
# Full details of the Crystallographic Information File format               #
# are given in the paper "The Crystallographic Information File (CIF):       #
# a New Standard Archive File for Crystallography" by S. R. Hall, F. H.      #
# Allen and I. D. Brown [Acta Cryst. (1991), A47, 655-685].                  #
#                                                                            #
# The current version of the core CIF dictionary is obtainable from          #
# ftp://ftp.iucr.org/pub/cif_core.dic.                                       #
#                                                                            #
# Software is freely available for graphical display of the structure(s)     #
# in this CIF. For information consult the CIF software page                 #
# http://www.iucr.org/resources/cif/software.                                #
#                                                                            #
# This file may be used for bona fide research purposes within the           #
# scientific community so long as proper attribution is given to the journal # 
# article from which it was obtained.                                        #
#                                                                            #
##############################################################################
data_I
_audit_creation_method     SHELXL-97
_chemical_name_systematic
;
2-Trifluoromethyl-1<i>H</i>-benzimidazol-3-ium tetrafluoroborate--
2-trifluoromethyl-1<i>H</i>-benzimidazole--water (1/1/1)
;
_chemical_name_common
;
;
_chemical_formula_moiety     'C8 H6 F3 N2 +, B F4 -, C8 H5 F3 N2, H2 O'
_chemical_formula_sum     'C16 H13 B F10 N4 O'
_chemical_formula_iupac     'C8 H6 F3 N2 +, B F4 -, C8 H5 F3 N2, H2 O'
_chemical_formula_weight     478.11
_chemical_melting_point     ?
_symmetry_cell_setting     triclinic
_symmetry_space_group_name_H-M     'P -1'
_symmetry_space_group_name_Hall     '-P 1'
loop_
    _symmetry_equiv_pos_as_xyz
    'x, y, z'
    '-x, -y, -z'
_cell_length_a     8.7897(18)
_cell_length_b     10.947(2)
_cell_length_c     11.458(2)
_cell_angle_alpha     92.48(3)
_cell_angle_beta     96.59(3)
_cell_angle_gamma     113.34(3)
_cell_volume     1000.8(3)
_cell_formula_units_Z     2
_cell_measurement_reflns_used     ?
_cell_measurement_theta_min     0
_cell_measurement_theta_max     25
_cell_measurement_temperature     293(2)
_exptl_crystal_description     block
_exptl_crystal_colour     colourless
_exptl_crystal_size_max     0.36
_exptl_crystal_size_mid     0.32
_exptl_crystal_size_min     0.28
_exptl_crystal_density_diffrn     1.587
_exptl_crystal_density_meas     ?
_exptl_crystal_density_method     'not measured'
_exptl_crystal_F_000     480
_exptl_absorpt_coefficient_mu     0.165
_exptl_absorpt_correction_type     multi-scan
_exptl_absorpt_process_details     '(CrystalClear; Rigaku, 2005)'
_exptl_absorpt_correction_T_min     0.566
_exptl_absorpt_correction_T_max     0.640
_exptl_special_details     ?
_diffrn_ambient_temperature     293(2)
_diffrn_radiation_type     MoK\a
_diffrn_radiation_wavelength     0.71073
_diffrn_radiation_source     'fine-focus sealed tube'
_diffrn_radiation_monochromator     graphite
_diffrn_measurement_device_type     'Rigaku SCXmini'
_diffrn_measurement_method     'CCD_Profile_fitting'
_diffrn_detector_area_resol_mean     ?
_diffrn_reflns_number     10445
_diffrn_reflns_av_R_equivalents     0.0385
_diffrn_reflns_av_sigmaI/netI     0.0531
_diffrn_reflns_theta_min     3.01
_diffrn_reflns_theta_max     27.48
_diffrn_reflns_theta_full     25.00
_diffrn_measured_fraction_theta_max     0.996
_diffrn_measured_fraction_theta_full     0.998
_diffrn_reflns_limit_h_min     -11
_diffrn_reflns_limit_h_max     11
_diffrn_reflns_limit_k_min     -14
_diffrn_reflns_limit_k_max     14
_diffrn_reflns_limit_l_min     -14
_diffrn_reflns_limit_l_max     14
_diffrn_standards_number     ?
_diffrn_standards_interval_count     ?
_diffrn_standards_interval_time     ?
_diffrn_standards_decay_%     ?
_refine_special_details
;
 Refinement of F^2^ against ALL reflections.  The weighted R-factor wR and
 goodness of fit S are based on F^2^, conventional R-factors R are based
 on F, with F set to zero for negative F^2^. The threshold expression of
 F^2^ > 2sigma(F^2^) is used only for calculating R-factors(gt) etc. and is
 not relevant to the choice of reflections for refinement.  R-factors based
 on F^2^ are statistically about twice as large as those based on F, and R-
 factors based on ALL data will be even larger.
;
_reflns_number_total     4581
_reflns_number_gt     2280
_reflns_threshold_expression     I>2sigma(I)
_refine_ls_structure_factor_coef     Fsqd
_refine_ls_matrix_type     full
_refine_ls_R_factor_all     0.1329
_refine_ls_R_factor_gt     0.0656
_refine_ls_wR_factor_gt     0.1613
_refine_ls_wR_factor_ref     0.1950
_refine_ls_goodness_of_fit_ref     1.032
_refine_ls_restrained_S_all     1.047
_refine_ls_number_reflns     4581
_refine_ls_number_parameters     355
_refine_ls_number_restraints     65
_refine_ls_hydrogen_treatment     constr
_refine_ls_weighting_scheme     calc
_refine_ls_weighting_details
         'calc w=1/[\s^2^(Fo^2^)+(0.0730P)^2^+0.2894P] where P=(Fo^2^+2Fc^2^)/3'
_atom_sites_solution_hydrogens     geom
_atom_sites_solution_primary     direct
_atom_sites_solution_secondary     difmap
_refine_ls_shift/su_max     0.000
_refine_ls_shift/su_mean     0.000
_refine_diff_density_max     0.295
_refine_diff_density_min     -0.212
_refine_ls_extinction_method     'SHELXL97 (Sheldrick, 2008)'
_refine_ls_extinction_coef     0.020(4)
_refine_ls_extinction_expression
                                  'Fc^*^=kFc[1+0.001xFc^2^\l^3^/sin(2\q)]^-1/4^'
loop_
    _atom_type_symbol
    _atom_type_description
    _atom_type_scat_dispersion_real
    _atom_type_scat_dispersion_imag
    _atom_type_scat_source
    'C' 'C' 0.0033 0.0016
                         'International Tables Vol C Tables 4.2.6.8 and 6.1.1.4'
    'H' 'H' 0.0000 0.0000
                         'International Tables Vol C Tables 4.2.6.8 and 6.1.1.4'
    'B' 'B' 0.0013 0.0007
                         'International Tables Vol C Tables 4.2.6.8 and 6.1.1.4'
    'F' 'F' 0.0171 0.0103
                         'International Tables Vol C Tables 4.2.6.8 and 6.1.1.4'
    'N' 'N' 0.0061 0.0033
                         'International Tables Vol C Tables 4.2.6.8 and 6.1.1.4'
    'O' 'O' 0.0106 0.0060
                         'International Tables Vol C Tables 4.2.6.8 and 6.1.1.4'
_computing_data_collection     'CrystalClear (Rigaku, 2005)'
_computing_cell_refinement     'CrystalClear (Rigaku, 2005)'
_computing_data_reduction     'CrystalClear (Rigaku, 2005)'
_computing_structure_solution     'SHELXS97 (Sheldrick, 2008)'
_computing_structure_refinement     'SHELXL97 (Sheldrick, 2008)'
_computing_molecular_graphics     'PLATON (Spek, 2009)'
_computing_publication_material     'SHELXTL (Sheldrick, 2008)'
loop_
    _atom_site_type_symbol
    _atom_site_label
    _atom_site_fract_x
    _atom_site_fract_y
    _atom_site_fract_z
    _atom_site_U_iso_or_equiv
    _atom_site_adp_type
    _atom_site_calc_flag
    _atom_site_refinement_flags
    _atom_site_occupancy
    _atom_site_symmetry_multiplicity
    _atom_site_disorder_assembly
    _atom_site_disorder_group
    F F5 -0.1135(3) 0.6112(3) 0.9237(2) 0.1358(10) Uani d . 1 1 . .
    F F6 0.0425(3) 0.6539(3) 1.0868(3) 0.1405(11) Uani d . 1 1 . .
    F F7 -0.1136(3) 0.7537(3) 1.0522(3) 0.1382(10) Uani d . 1 1 . .
    N N1 0.1904(3) 0.7918(2) 0.8667(2) 0.0594(6) Uani d . 1 1 . .
    H H1 0.1676 0.7165 0.8274 0.071 Uiso calc PR 0.50 1 . .
    N N2 0.1829(3) 0.9413(3) 0.9962(2) 0.0671(7) Uani d . 1 1 . .
    H H2A 0.1531 0.9753 1.0539 0.081 Uiso calc R 1 1 . .
    C C1 -0.0170(5) 0.7072(4) 1.0035(3) 0.0815(10) Uani d . 1 1 . .
    C C2 0.1171(4) 0.8130(3) 0.9543(2) 0.0593(7) Uani d . 1 1 . .
    C C3 0.3121(3) 0.9151(3) 0.8501(2) 0.0562(7) Uani d . 1 1 . .
    C C4 0.4274(4) 0.9514(3) 0.7713(3) 0.0740(9) Uani d . 1 1 . .
    H H4 0.4338 0.8885 0.7171 0.089 Uiso calc R 1 1 . .
    C C5 0.5317(5) 1.0842(4) 0.7770(3) 0.0882(11) Uani d . 1 1 . .
    H H5 0.6102 1.1119 0.7251 0.106 Uiso calc R 1 1 . .
    C C6 0.5231(5) 1.1781(4) 0.8579(4) 0.0926(12) Uani d . 1 1 . .
    H H6 0.5951 1.2674 0.8580 0.111 Uiso calc R 1 1 . .
    C C7 0.4121(4) 1.1439(3) 0.9378(4) 0.0810(10) Uani d . 1 1 . .
    H H7 0.4078 1.2068 0.9931 0.097 Uiso calc R 1 1 . .
    C C8 0.3070(4) 1.0102(3) 0.9311(2) 0.0587(7) Uani d . 1 1 . .
    N N3 0.1071(3) 0.5575(2) 0.7327(2) 0.0622(6) Uani d . 1 1 . .
    H H3 0.1364 0.6341 0.7717 0.075 Uiso calc PR 0.50 1 . .
    N N4 0.1163(3) 0.3728(2) 0.6582(2) 0.0627(6) Uani d . 1 1 . .
    H H4A 0.1544 0.3135 0.6429 0.075 Uiso calc R 1 1 . .
    C C9 0.3685(3) 0.5281(2) 0.7895(2) 0.0757(9) Uani d DU 1 1 . .
    C C10 0.1977(3) 0.4870(3) 0.7266(2) 0.0569(7) Uani d D 1 1 A .
    F F8 0.3784(12) 0.5766(11) 0.8977(4) 0.130(4) Uani d PDU 0.518(14) 1 A 1
    F F9 0.4883(7) 0.6155(10) 0.7417(9) 0.163(5) Uani d PDU 0.518(14) 1 A 1
    F F10 0.4064(9) 0.4244(5) 0.8009(8) 0.105(3) Uani d PDU 0.518(14) 1 A 1
    F F8A 0.4595(8) 0.4758(11) 0.7415(10) 0.161(5) Uani d PDU 0.482(14) 1 A 2
    F F9A 0.4470(9) 0.6579(3) 0.7890(10) 0.117(3) Uani d PDU 0.482(14) 1 A 2
    F F10A 0.3750(11) 0.5061(12) 0.9007(4) 0.135(4) Uani d PDU 0.482(14) 1 A 2
    C C11 -0.0450(4) 0.4836(3) 0.6635(2) 0.0593(7) Uani d . 1 1 . .
    C C12 -0.0405(4) 0.3665(3) 0.6161(2) 0.0602(7) Uani d . 1 1 . .
    C C13 -0.1752(4) 0.2705(3) 0.5431(3) 0.0771(9) Uani d . 1 1 . .
    H H13 -0.1705 0.1930 0.5106 0.093 Uiso calc R 1 1 . .
    C C14 -0.3154(5) 0.2961(4) 0.5213(3) 0.0897(11) Uani d . 1 1 . .
    H H14 -0.4098 0.2332 0.4743 0.108 Uiso calc R 1 1 . .
    C C15 -0.3204(5) 0.4133(5) 0.5675(3) 0.0921(11) Uani d . 1 1 . .
    H H15 -0.4180 0.4270 0.5492 0.110 Uiso calc R 1 1 . .
    C C16 -0.1879(5) 0.5100(4) 0.6388(3) 0.0786(9) Uani d . 1 1 . .
    H H16 -0.1926 0.5884 0.6690 0.094 Uiso calc R 1 1 . .
    F F1 0.8155(16) 0.8437(14) 0.8026(9) 0.191(5) Uani d PDU 0.507(14) 1 B 1
    F F2 0.9801(12) 0.8884(13) 0.6676(9) 0.164(5) Uani d PDU 0.507(14) 1 B 1
    F F3 0.7345(11) 0.8971(12) 0.6305(8) 0.131(3) Uani d PDU 0.507(14) 1 B 1
    F F4 0.9301(13) 1.0476(8) 0.7603(10) 0.175(4) Uani d PDU 0.507(14) 1 B 1
    F F1A 0.8505(12) 0.8938(8) 0.8232(5) 0.105(3) Uani d PDU 0.493(14) 1 B 2
    F F2A 1.0041(11) 0.9229(11) 0.6739(11) 0.123(3) Uani d PDU 0.493(14) 1 B 2
    F F3A 0.7326(12) 0.8392(17) 0.6363(9) 0.208(6) Uani d PDU 0.493(14) 1 B 2
    F F4A 0.875(2) 1.0469(10) 0.7068(16) 0.233(6) Uani d PDU 0.493(14) 1 B 2
    B B1 0.8652(5) 0.9202(4) 0.7116(3) 0.0835(11) Uani d DU 1 1 . .
    O O1W 0.2248(3) 0.1817(2) 0.6036(2) 0.0972(8) Uani d . 1 1 . .
    H H1A 0.2132 0.1781 0.5299 0.146 Uiso d R 1 1 . .
    H H1B 0.1572 0.1131 0.6279 0.146 Uiso d R 1 1 . .
loop_
    _atom_site_aniso_label
    _atom_site_aniso_U_11
    _atom_site_aniso_U_22
    _atom_site_aniso_U_33
    _atom_site_aniso_U_12
    _atom_site_aniso_U_13
    _atom_site_aniso_U_23
    F5 0.121(2) 0.1109(18) 0.1217(19) -0.0148(15) 0.0434(16) 0.0023(15)
    F6 0.122(2) 0.165(2) 0.150(2) 0.0578(18) 0.0486(17) 0.103(2)
    F7 0.125(2) 0.139(2) 0.180(3) 0.0620(17) 0.098(2) 0.0385(19)
    N1 0.0647(15) 0.0599(15) 0.0577(14) 0.0281(12) 0.0147(11) 0.0044(11)
    N2 0.0804(17) 0.0739(17) 0.0576(14) 0.0435(15) 0.0091(13) -0.0042(13)
    C1 0.081(2) 0.090(3) 0.085(2) 0.039(2) 0.032(2) 0.021(2)
    C2 0.0667(18) 0.0633(19) 0.0581(17) 0.0347(15) 0.0152(14) 0.0105(14)
    C3 0.0581(17) 0.0588(17) 0.0529(16) 0.0254(14) 0.0055(13) 0.0079(13)
    C4 0.074(2) 0.083(2) 0.0670(19) 0.0312(19) 0.0200(16) 0.0147(17)
    C5 0.076(2) 0.093(3) 0.093(3) 0.026(2) 0.0198(19) 0.035(2)
    C6 0.077(2) 0.067(2) 0.126(3) 0.0241(19) -0.003(2) 0.028(2)
    C7 0.078(2) 0.059(2) 0.103(3) 0.0329(18) -0.015(2) -0.0030(18)
    C8 0.0611(17) 0.0600(18) 0.0571(16) 0.0299(15) -0.0016(14) 0.0015(14)
    N3 0.0662(15) 0.0575(14) 0.0627(14) 0.0228(13) 0.0174(12) 0.0043(11)
    N4 0.0675(16) 0.0614(15) 0.0619(14) 0.0271(12) 0.0180(12) 0.0018(12)
    C9 0.066(2) 0.071(2) 0.084(2) 0.0213(18) 0.0118(18) -0.0024(19)
    C10 0.0589(17) 0.0561(17) 0.0551(16) 0.0210(14) 0.0150(13) 0.0039(13)
    F8 0.117(5) 0.162(7) 0.106(5) 0.075(6) -0.042(4) -0.067(4)
    F9 0.061(3) 0.191(8) 0.237(10) 0.033(5) 0.047(5) 0.130(8)
    F10 0.078(4) 0.092(3) 0.151(6) 0.050(3) -0.013(3) -0.003(3)
    F8A 0.065(4) 0.194(10) 0.207(10) 0.049(6) 0.009(5) -0.090(8)
    F9A 0.053(4) 0.098(4) 0.168(7) 0.000(3) 0.001(3) 0.018(4)
    F10A 0.088(4) 0.198(9) 0.100(5) 0.033(6) 0.008(4) 0.068(5)
    C11 0.0651(18) 0.0645(18) 0.0503(15) 0.0260(15) 0.0143(14) 0.0116(13)
    C12 0.0653(19) 0.0672(19) 0.0472(15) 0.0237(15) 0.0153(14) 0.0080(13)
    C13 0.080(2) 0.082(2) 0.0578(18) 0.0223(18) 0.0085(16) -0.0049(16)
    C14 0.078(2) 0.114(3) 0.062(2) 0.025(2) 0.0044(17) 0.002(2)
    C15 0.081(3) 0.135(4) 0.070(2) 0.054(3) 0.0062(19) 0.017(2)
    C16 0.085(2) 0.091(2) 0.072(2) 0.048(2) 0.0146(19) 0.0147(18)
    F1 0.141(6) 0.243(10) 0.136(7) 0.019(8) 0.012(5) 0.086(8)
    F2 0.181(8) 0.289(13) 0.104(6) 0.188(10) 0.009(5) -0.012(6)
    F3 0.102(5) 0.214(8) 0.092(4) 0.093(5) -0.016(4) -0.020(4)
    F4 0.173(7) 0.131(6) 0.174(8) 0.018(5) 0.037(6) -0.071(5)
    F1A 0.134(6) 0.129(5) 0.060(3) 0.063(5) 0.018(3) -0.015(3)
    F2A 0.091(4) 0.140(6) 0.143(8) 0.039(4) 0.053(5) 0.031(5)
    F3A 0.106(5) 0.339(14) 0.083(4) -0.008(7) 0.013(4) -0.018(7)
    F4A 0.264(14) 0.170(7) 0.361(18) 0.151(8) 0.140(12) 0.133(9)
    B1 0.087(3) 0.095(3) 0.076(3) 0.043(3) 0.015(2) 0.010(2)
    O1W 0.117(2) 0.0938(18) 0.0889(17) 0.0516(15) 0.0183(15) -0.0090(13)
_geom_special_details
;
 All esds (except the esd in the dihedral angle between two l.s. planes)
 are estimated using the full covariance matrix.  The cell esds are taken
 into account individually in the estimation of esds in distances, angles
 and torsion angles; correlations between esds in cell parameters are only
 used when they are defined by crystal symmetry.  An approximate (isotropic)
 treatment of cell esds is used for estimating esds involving l.s. planes.
;
loop_
    _geom_bond_atom_site_label_1
    _geom_bond_atom_site_label_2
    _geom_bond_site_symmetry_2
    _geom_bond_distance
    _geom_bond_publ_flag
    F5 C1 . 1.301(4) ?
    F6 C1 . 1.305(4) ?
    F7 C1 . 1.311(4) ?
    N1 C2 . 1.312(3) ?
    N1 C3 . 1.388(4) ?
    N1 H1 . 0.8600 ?
    N2 C2 . 1.331(3) ?
    N2 C8 . 1.378(4) ?
    N2 H2A . 0.8600 ?
    C1 C2 . 1.475(5) ?
    C3 C8 . 1.382(4) ?
    C3 C4 . 1.387(4) ?
    C4 C5 . 1.371(5) ?
    C4 H4 . 0.9300 ?
    C5 C6 . 1.385(5) ?
    C5 H5 . 0.9300 ?
    C6 C7 . 1.370(5) ?
    C6 H6 . 0.9300 ?
    C7 C8 . 1.379(4) ?
    C7 H7 . 0.9300 ?
    N3 C10 . 1.316(3) ?
    N3 C11 . 1.383(4) ?
    N3 H3 . 0.8600 ?
    N4 C10 . 1.329(3) ?
    N4 C12 . 1.380(4) ?
    N4 H4A . 0.8600 ?
    C9 F9 . 1.305(2) ?
    C9 F8A . 1.306(2) ?
    C9 F10A . 1.306(2) ?
    C9 F8 . 1.307(2) ?
    C9 F10 . 1.311(2) ?
    C9 F9A . 1.312(2) ?
    C9 C10 . 1.471(3) ?
    C11 C12 . 1.388(4) ?
    C11 C16 . 1.398(4) ?
    C12 C13 . 1.384(4) ?
    C13 C14 . 1.367(5) ?
    C13 H13 . 0.9300 ?
    C14 C15 . 1.386(5) ?
    C14 H14 . 0.9300 ?
    C15 C16 . 1.369(5) ?
    C15 H15 . 0.9300 ?
    C16 H16 . 0.9300 ?
    F1 B1 . 1.368(7) ?
    F2 B1 . 1.332(6) ?
    F3 B1 . 1.324(7) ?
    F4 B1 . 1.346(7) ?
    F1A B1 . 1.332(7) ?
    F2A B1 . 1.332(7) ?
    F3A B1 . 1.332(7) ?
    F4A B1 . 1.361(7) ?
    O1W H1A . 0.8362 ?
    O1W H1B . 0.8349 ?
loop_
    _geom_angle_atom_site_label_1
    _geom_angle_atom_site_label_2
    _geom_angle_atom_site_label_3
    _geom_angle_site_symmetry_1
    _geom_angle_site_symmetry_3
    _geom_angle
    _geom_angle_publ_flag
    C2 N1 C3 . . 106.4(2) ?
    C2 N1 H1 . . 126.8 ?
    C3 N1 H1 . . 126.8 ?
    C2 N2 C8 . . 108.2(2) ?
    C2 N2 H2A . . 125.9 ?
    C8 N2 H2A . . 125.9 ?
    F5 C1 F6 . . 107.6(3) ?
    F5 C1 F7 . . 106.9(3) ?
    F6 C1 F7 . . 105.5(3) ?
    F5 C1 C2 . . 112.5(3) ?
    F6 C1 C2 . . 112.1(3) ?
    F7 C1 C2 . . 111.8(3) ?
    N1 C2 N2 . . 111.6(3) ?
    N1 C2 C1 . . 124.3(3) ?
    N2 C2 C1 . . 124.0(3) ?
    C8 C3 C4 . . 120.4(3) ?
    C8 C3 N1 . . 108.3(2) ?
    C4 C3 N1 . . 131.3(3) ?
    C5 C4 C3 . . 117.0(3) ?
    C5 C4 H4 . . 121.5 ?
    C3 C4 H4 . . 121.5 ?
    C4 C5 C6 . . 121.7(3) ?
    C4 C5 H5 . . 119.2 ?
    C6 C5 H5 . . 119.2 ?
    C7 C6 C5 . . 122.2(3) ?
    C7 C6 H6 . . 118.9 ?
    C5 C6 H6 . . 118.9 ?
    C6 C7 C8 . . 115.8(3) ?
    C6 C7 H7 . . 122.1 ?
    C8 C7 H7 . . 122.1 ?
    N2 C8 C7 . . 131.5(3) ?
    N2 C8 C3 . . 105.5(2) ?
    C7 C8 C3 . . 123.0(3) ?
    C10 N3 C11 . . 106.1(2) ?
    C10 N3 H3 . . 126.9 ?
    C11 N3 H3 . . 126.9 ?
    C10 N4 C12 . . 107.6(2) ?
    C10 N4 H4A . . 126.2 ?
    C12 N4 H4A . . 126.2 ?
    F8A C9 F10A . . 107.6(4) ?
    F9 C9 F8 . . 107.6(4) ?
    F9 C9 F10 . . 106.5(3) ?
    F8 C9 F10 . . 104.6(3) ?
    F8A C9 F9A . . 106.1(3) ?
    F10A C9 F9A . . 105.4(3) ?
    F9 C9 C10 . . 116.2(4) ?
    F8A C9 C10 . . 114.7(4) ?
    F10A C9 C10 . . 114.2(5) ?
    F8 C9 C10 . . 110.4(4) ?
    F10 C9 C10 . . 110.7(3) ?
    F9A C9 C10 . . 108.2(4) ?
    N3 C10 N4 . . 112.2(2) ?
    N3 C10 C9 . . 124.2(2) ?
    N4 C10 C9 . . 123.6(2) ?
    N3 C11 C12 . . 108.4(3) ?
    N3 C11 C16 . . 130.7(3) ?
    C12 C11 C16 . . 120.9(3) ?
    N4 C12 C13 . . 132.0(3) ?
    N4 C12 C11 . . 105.6(2) ?
    C13 C12 C11 . . 122.3(3) ?
    C14 C13 C12 . . 116.3(3) ?
    C14 C13 H13 . . 121.8 ?
    C12 C13 H13 . . 121.8 ?
    C13 C14 C15 . . 121.6(3) ?
    C13 C14 H14 . . 119.2 ?
    C15 C14 H14 . . 119.2 ?
    C16 C15 C14 . . 122.9(4) ?
    C16 C15 H15 . . 118.6 ?
    C14 C15 H15 . . 118.6 ?
    C15 C16 C11 . . 115.9(3) ?
    C15 C16 H16 . . 122.0 ?
    C11 C16 H16 . . 122.0 ?
    F3 B1 F2 . . 111.2(6) ?
    F2A B1 F3A . . 109.3(8) ?
    F2A B1 F1A . . 115.8(7) ?
    F3A B1 F1A . . 112.5(7) ?
    F3 B1 F4 . . 110.9(6) ?
    F2 B1 F4 . . 111.7(7) ?
    F1A B1 F4 . . 82.7(7) ?
    F2A B1 F4A . . 105.0(7) ?
    F3A B1 F4A . . 107.9(8) ?
    F1A B1 F4A . . 105.7(7) ?
    F3 B1 F1 . . 109.8(7) ?
    F2 B1 F1 . . 107.6(7) ?
    F4 B1 F1 . . 105.4(6) ?
    H1A O1W H1B . . 112.4 ?
loop_
    _geom_torsion_atom_site_label_1
    _geom_torsion_atom_site_label_2
    _geom_torsion_atom_site_label_3
    _geom_torsion_atom_site_label_4
    _geom_torsion_site_symmetry_1
    _geom_torsion_site_symmetry_2
    _geom_torsion_site_symmetry_3
    _geom_torsion_site_symmetry_4
    _geom_torsion
    _geom_torsion_publ_flag
    C3 N1 C2 N2 . . . . -0.3(3) ?
    C3 N1 C2 C1 . . . . -178.0(3) ?
    C8 N2 C2 N1 . . . . 0.8(3) ?
    C8 N2 C2 C1 . . . . 178.5(3) ?
    F5 C1 C2 N1 . . . . -33.5(5) ?
    F6 C1 C2 N1 . . . . 87.9(4) ?
    F7 C1 C2 N1 . . . . -153.8(3) ?
    F5 C1 C2 N2 . . . . 149.1(3) ?
    F6 C1 C2 N2 . . . . -89.5(4) ?
    F7 C1 C2 N2 . . . . 28.8(5) ?
    C2 N1 C3 C8 . . . . -0.3(3) ?
    C2 N1 C3 C4 . . . . 179.1(3) ?
    C8 C3 C4 C5 . . . . -1.1(4) ?
    N1 C3 C4 C5 . . . . 179.6(3) ?
    C3 C4 C5 C6 . . . . 0.3(5) ?
    C4 C5 C6 C7 . . . . 0.9(6) ?
    C5 C6 C7 C8 . . . . -1.2(5) ?
    C2 N2 C8 C7 . . . . 179.7(3) ?
    C2 N2 C8 C3 . . . . -0.9(3) ?
    C6 C7 C8 N2 . . . . 179.8(3) ?
    C6 C7 C8 C3 . . . . 0.4(4) ?
    C4 C3 C8 N2 . . . . -178.8(3) ?
    N1 C3 C8 N2 . . . . 0.7(3) ?
    C4 C3 C8 C7 . . . . 0.7(4) ?
    N1 C3 C8 C7 . . . . -179.8(3) ?
    C11 N3 C10 N4 . . . . 0.3(3) ?
    C11 N3 C10 C9 . . . . -178.8(2) ?
    C12 N4 C10 N3 . . . . -0.4(3) ?
    C12 N4 C10 C9 . . . . 178.8(2) ?
    F9 C9 C10 N3 . . . . -79.8(7) ?
    F8A C9 C10 N3 . . . . -155.5(8) ?
    F10A C9 C10 N3 . . . . 79.6(7) ?
    F8 C9 C10 N3 . . . . 43.1(6) ?
    F10 C9 C10 N3 . . . . 158.5(5) ?
    F9A C9 C10 N3 . . . . -37.4(6) ?
    F9 C9 C10 N4 . . . . 101.1(7) ?
    F8A C9 C10 N4 . . . . 25.4(8) ?
    F10A C9 C10 N4 . . . . -99.4(7) ?
    F8 C9 C10 N4 . . . . -135.9(6) ?
    F10 C9 C10 N4 . . . . -20.6(6) ?
    F9A C9 C10 N4 . . . . 143.6(6) ?
    C10 N3 C11 C12 . . . . -0.1(3) ?
    C10 N3 C11 C16 . . . . 179.6(3) ?
    C10 N4 C12 C13 . . . . -179.4(3) ?
    C10 N4 C12 C11 . . . . 0.3(3) ?
    N3 C11 C12 N4 . . . . -0.1(3) ?
    C16 C11 C12 N4 . . . . -179.8(3) ?
    N3 C11 C12 C13 . . . . 179.6(3) ?
    C16 C11 C12 C13 . . . . -0.2(4) ?
    N4 C12 C13 C14 . . . . 178.5(3) ?
    C11 C12 C13 C14 . . . . -1.1(4) ?
    C12 C13 C14 C15 . . . . 1.6(5) ?
    C13 C14 C15 C16 . . . . -1.0(6) ?
    C14 C15 C16 C11 . . . . -0.3(5) ?
    N3 C11 C16 C15 . . . . -178.9(3) ?
    C12 C11 C16 C15 . . . . 0.8(4) ?
loop_
    _geom_hbond_atom_site_label_D
    _geom_hbond_atom_site_label_H
    _geom_hbond_atom_site_label_A
    _geom_hbond_site_symmetry_A
    _geom_hbond_distance_DH
    _geom_hbond_distance_HA
    _geom_hbond_distance_DA
    _geom_hbond_angle_DHA
    N4 H4A O1W . 0.86 1.84 2.698(3) 177
    N1 H1 N3 . 0.86 1.86 2.718(3) 175
    N3 H3 N1 . 0.86 1.86 2.718(3) 175
data_global
_journal_date_recd_electronic     2012-03-09
_journal_date_accepted     2012-03-12
_journal_name_full     'Acta Crystallographica, Section E'
_journal_year     2012
_journal_volume     68
_journal_issue      4
_journal_page_first     o1076
_journal_page_last     o1076
_journal_paper_category     QO
_journal_paper_doi     10.1107/S1600536812010847
_journal_coeditor_code     GO2047
_publ_contact_author_name     'Ming-Liang Liu'
_publ_contact_author_address
;
College of Chemistry and Chemical Engineering
Southeast University
Nanjing 211189
People's Republic of China
;
_publ_contact_author_email     jgsdxlml@163.com
_publ_contact_author_fax     ?
_publ_contact_author_phone     ?
_publ_section_title
;
2-Trifluoromethyl-1<i>H</i>-benzimidazol-3-ium
tetrafluoroborate--2-trifluoromethyl-1<i>H</i>-benzimidazole--water (1/1/1)
;
loop_
    _publ_author_name
    _publ_author_footnote
    _publ_author_address
    'Liu, Ming-Liang' .
;
Ordered Matter Science Research Center
Southeast University
Nanjing 211189
People's Republic of China
;
_iucr_refine_instructions_details
;
TITL w in P-1
CELL  0.71073    8.7897   10.9470   11.4580    92.480    96.590   113.340
ZERR  2           0.0018    0.0020    0.0020     0.030     0.030     0.030
LATT 1
SFAC C  H  B  F  N  O
UNIT 32 26 2 20 8 2
L.S. 5
ACTA 50
BOND $H
FMAP 2
PLAN 20
HTAB  N4  O1W
htab n1 n3
htab n3 n1
dfix 1.47 0.005 c10 c9
DFIX 1.310 0.002 C9 F8 C9 F8A C9 F9 C9 F9A C9 F10 C9 F10A
DANG 2.100 0.005 F8 F9 F8 F10 F9 F10 F8A F9A F8A F10A F9A F10A
rem FLAT F8 F8A F9 F9A F10 F10A
DFIX 1.360 0.01 B1 F1 B1 F2 B1 F3 B1 F4 B1 F1A B1 F2A B1 F3A B1 F4A
DANG 2.196 0.02 F1A F2A F1A F3A F1A F4A F2A F3A F2A F4A F3A F4A
DANG 2.196 0.01 F1 F2 F1 F3 F1 F4 F2 F3 F2 F4 F3 F4
CONF
DELU 0.02 0.005  B1 F1 F2 F3 F4 F1A F2A F3A F4A
DELU 0.02 0.01 C9 F8 F9 F10 F8A F9A F10A
WGHT    0.073000    0.289400
EXTI    0.019931
FVAR       0.79358   0.51784   0.50695
F5    4   -0.113540    0.611238    0.923650    11.00000    0.12145    0.11090 =
         0.12172    0.00229    0.04342   -0.01480
F6    4    0.042519    0.653904    1.086800    11.00000    0.12232    0.16476 =
         0.15012    0.10280    0.04863    0.05784
F7    4   -0.113596    0.753745    1.052181    11.00000    0.12501    0.13943 =
         0.17983    0.03847    0.09774    0.06200
N1    5    0.190400    0.791818    0.866741    11.00000    0.06471    0.05993 =
         0.05767    0.00444    0.01470    0.02812
AFIX  43
H1    2    0.167594    0.716459    0.827442    10.50000   -1.20000
AFIX   0
N2    5    0.182871    0.941283    0.996203    11.00000    0.08039    0.07387 =
         0.05756   -0.00422    0.00915    0.04350
AFIX  43
H2A   2    0.153080    0.975254    1.053905    11.00000   -1.20000
AFIX   0
C1    1   -0.016978    0.707230    1.003455    11.00000    0.08100    0.08966 =
         0.08474    0.02062    0.03221    0.03932
C2    1    0.117064    0.813014    0.954279    11.00000    0.06665    0.06333 =
         0.05812    0.01052    0.01520    0.03472
C3    1    0.312082    0.915126    0.850136    11.00000    0.05806    0.05884 =
         0.05293    0.00787    0.00549    0.02541
C4    1    0.427432    0.951384    0.771333    11.00000    0.07422    0.08320 =
         0.06704    0.01473    0.02000    0.03115
AFIX  43
H4    2    0.433778    0.888464    0.717109    11.00000   -1.20000
AFIX   0
C5    1    0.531731    1.084211    0.776966    11.00000    0.07572    0.09278 =
         0.09282    0.03489    0.01983    0.02592
AFIX  43
H5    2    0.610236    1.111925    0.725120    11.00000   -1.20000
AFIX   0
C6    1    0.523100    1.178123    0.857919    11.00000    0.07692    0.06720 =
         0.12595    0.02761   -0.00312    0.02408
AFIX  43
H6    2    0.595070    1.267381    0.858012    11.00000   -1.20000
AFIX   0
C7    1    0.412104    1.143909    0.937834    11.00000    0.07809    0.05880 =
         0.10276   -0.00304   -0.01499    0.03290
AFIX  43
H7    2    0.407834    1.206801    0.993122    11.00000   -1.20000
AFIX   0
C8    1    0.307042    1.010248    0.931120    11.00000    0.06106    0.06000 =
         0.05708    0.00147   -0.00157    0.02986
N3    5    0.107051    0.557526    0.732657    11.00000    0.06615    0.05750 =
         0.06270    0.00431    0.01736    0.02276
AFIX  43
H3    2    0.136424    0.634129    0.771716    10.50000   -1.20000
AFIX   0
N4    5    0.116261    0.372766    0.658165    11.00000    0.06748    0.06145 =
         0.06186    0.00180    0.01803    0.02710
AFIX  43
H4A   2    0.154386    0.313514    0.642869    11.00000   -1.20000
AFIX   0
C9    1    0.368519    0.528074    0.789480    11.00000    0.06575    0.07096 =
         0.08365   -0.00244    0.01181    0.02127
C10   1    0.197675    0.486968    0.726602    11.00000    0.05893    0.05608 =
         0.05513    0.00388    0.01497    0.02102
part 1
F8    4    0.378404    0.576574    0.897693    21.00000    0.11661    0.16178 =
         0.10566   -0.06699   -0.04160    0.07482
F9    4    0.488309    0.615454    0.741684    21.00000    0.06125    0.19142 =
         0.23698    0.12961    0.04711    0.03329
F10   4    0.406364    0.424360    0.800912    21.00000    0.07838    0.09184 =
         0.15103   -0.00347   -0.01314    0.04996
part 2
F8A   4    0.459513    0.475788    0.741497   -21.00000    0.06531    0.19403 =
         0.20719   -0.09022    0.00901    0.04908
F9A   4    0.447025    0.657924    0.788960   -21.00000    0.05322    0.09835 =
         0.16835    0.01775    0.00107    0.00027
F10A  4    0.374952    0.506071    0.900720   -21.00000    0.08827    0.19754 =
         0.10048    0.06799    0.00768    0.03343
part 0
C11   1   -0.045028    0.483583    0.663499    11.00000    0.06505    0.06453 =
         0.05034    0.01164    0.01434    0.02598
C12   1   -0.040462    0.366467    0.616103    11.00000    0.06529    0.06721 =
         0.04724    0.00800    0.01535    0.02370
C13   1   -0.175155    0.270534    0.543070    11.00000    0.08005    0.08210 =
         0.05778   -0.00491    0.00845    0.02231
AFIX  43
H13   2   -0.170499    0.192956    0.510612    11.00000   -1.20000
AFIX   0
C14   1   -0.315385    0.296093    0.521278    11.00000    0.07764    0.11385 =
         0.06212    0.00204    0.00444    0.02459
AFIX  43
H14   2   -0.409790    0.233231    0.474290    11.00000   -1.20000
AFIX   0
C15   1   -0.320392    0.413338    0.567456    11.00000    0.08086    0.13491 =
         0.06969    0.01684    0.00616    0.05391
AFIX  43
H15   2   -0.417998    0.426956    0.549184    11.00000   -1.20000
AFIX   0
C16   1   -0.187883    0.509996    0.638810    11.00000    0.08543    0.09085 =
         0.07226    0.01474    0.01458    0.04758
AFIX  43
H16   2   -0.192641    0.588439    0.669006    11.00000   -1.20000
AFIX   0
PART 1
F1    4    0.815483    0.843664    0.802637    31.00000    0.14086    0.24254 =
         0.13645    0.08602    0.01171    0.01853
F2    4    0.980097    0.888448    0.667596    31.00000    0.18081    0.28920 =
         0.10354   -0.01167    0.00926    0.18776
F3    4    0.734467    0.897107    0.630469    31.00000    0.10228    0.21443 =
         0.09189   -0.01996   -0.01618    0.09310
F4    4    0.930101    1.047596    0.760266    31.00000    0.17317    0.13078 =
         0.17412   -0.07067    0.03729    0.01752
PART 2
F1A   4    0.850519    0.893788    0.823199   -31.00000    0.13394    0.12908 =
         0.05995   -0.01475    0.01764    0.06262
F2A   4    1.004146    0.922850    0.673856   -31.00000    0.09056    0.14048 =
         0.14276    0.03099    0.05269    0.03949
F3A   4    0.732563    0.839209    0.636269   -31.00000    0.10566    0.33886 =
         0.08255   -0.01791    0.01264   -0.00826
F4A   4    0.874610    1.046913    0.706800   -31.00000    0.26424    0.16984 =
         0.36073    0.13305    0.14004    0.15087
PART 0
B1    3    0.865215    0.920168    0.711613    11.00000    0.08712    0.09465 =
         0.07600    0.01031    0.01491    0.04336
O1W   6    0.224759    0.181698    0.603592    11.00000    0.11662    0.09381 =
         0.08893   -0.00897    0.01832    0.05157
AFIX   3
H1A   2    0.213161    0.178098    0.529889    11.00000   -1.50000
H1B   2    0.157161    0.113097    0.627890    11.00000   -1.50000
HKLF 4
REM  w in P-1
REM R1 =  0.0656 for   2280 Fo > 4sig(Fo)  and  0.1329 for all   4581 data
REM    355 parameters refined using     65 restraints
END
WGHT      0.0730      0.2894
REM Highest difference peak  0.295,  deepest hole -0.212,  1-sigma level  0.038
Q1    1   1.0245  1.0264  0.7207  11.00000  0.05    0.29
Q2    1   0.0046  0.5930  0.9847  11.00000  0.05    0.25
Q3    1  -0.1682  0.6833  0.9616  11.00000  0.05    0.23
Q4    1  -0.0136  0.7335  1.1017  11.00000  0.05    0.22
Q5    1   0.8405  0.7906  0.6524  11.00000  0.05    0.21
Q6    1   0.4092  0.6378  0.8397  11.00000  0.05    0.20
Q7    1   0.7582  0.7734  0.7121  11.00000  0.05    0.16
Q8    1   0.4371  0.5187  0.7084  11.00000  0.05    0.13
Q9    1   0.4109  0.8971  0.5974  11.00000  0.05    0.12
Q10   1   0.0442  0.9082  1.1021  11.00000  0.05    0.11
Q11   1   0.2562  0.5665  1.0251  11.00000  0.05    0.11
Q12   1  -0.0655  0.2964  0.3792  11.00000  0.05    0.11
Q13   1  -0.0651  0.4034  0.6440  11.00000  0.05    0.11
Q14   1   0.1460  0.3010  0.7427  11.00000  0.05    0.11
Q15   1   0.8178  0.9538  0.5953  11.00000  0.05    0.11
Q16   1   0.7132  1.1943  0.7973  11.00000  0.05    0.11
Q17   1   0.5134  0.6297  0.7980  11.00000  0.05    0.11
Q18   1   0.3363  0.7612  0.9604  11.00000  0.05    0.11
Q19   1  -0.0483  0.8915  1.1074  11.00000  0.05    0.10
Q20   1  -0.5002  0.3404  0.4550  11.00000  0.05    0.10
;
