# Supplementary material for: 2-Trifluoro­methyl-1H-benzimidazol-3-ium tetra­fluoro­borate–2-trifluoro­methyl-1H-benzimidazole–water (1/1/1)
Source: Acta Crystallogr Sect E Struct Rep Online. 2012 Mar 17;68(Pt 4):o1076. doi: 10.1107/S1600536812010847 (PMC3344031; doi:10.1107/S1600536812010847)
Supplement: Supplementary file 2 [file e-68-o1076-Isup2.hkl]

# 
# h,k,l, Fc-squared, Fo-squared, sigma(Fo-squared) and status flag 
# 
data_I
_shelx_title ' w in P-1' 
_shelx_refln_list_code          4 
_shelx_F_calc_maximum      125.14 
_exptl_crystal_F_000       480.00 
_reflns_d_resolution_high  0.7701 
 
loop_ 
 _symmetry_equiv_pos_as_xyz 
 'x, y, z' 
 '-x, -y, -z' 
 
_cell_length_a     8.7897 
_cell_length_b    10.9470 
_cell_length_c    11.4580 
_cell_angle_alpha  92.480 
_cell_angle_beta   96.590 
_cell_angle_gamma 113.340 
 
_shelx_F_squared_multiplier     1.000 
 
loop_ 
 _refln_index_h 
 _refln_index_k 
 _refln_index_l 
 _refln_F_squared_calc 
 _refln_F_squared_meas 
 _refln_F_squared_sigma 
 _refln_observed_status 
   2   0   0      293.58      295.83      4.25 o 
   3   0   0      962.50      896.37     14.25 o 
   4   0   0      219.89      220.07      4.90 o 
   5   0   0        2.55        5.00      1.80 o 
   6   0   0       50.88       56.77      3.92 o 
   7   0   0        8.67       10.83      1.84 o 
   8   0   0        8.84        7.94      2.29 o 
   9   0   0        2.17        0.74      3.46 o 
  10   0   0        3.98        1.71      3.87 o 
 -10   1   0        1.94        1.24      2.29 o 
  -9   1   0        1.08        0.90      2.15 o 
  -8   1   0        0.02        1.85      1.72 o 
  -7   1   0       15.48       14.20      2.49 o 
  -6   1   0        0.31        0.19      1.28 o 
  -5   1   0       15.31       21.11      1.08 o 
  -4   1   0      334.35      366.00      7.05 o 
  -3   1   0      505.81      460.09      7.04 o 
  -2   1   0        3.37        5.55      0.55 o 
   1   1   0       20.39       24.70      0.52 o 
   2   1   0     2477.96     2494.26     45.44 o 
   3   1   0        3.11        7.54      0.68 o 
   4   1   0      254.42      254.93      8.05 o 
   5   1   0        1.30        3.19      0.80 o 
   6   1   0        8.12        8.73      1.22 o 
   7   1   0      246.19      229.95     10.78 o 
   8   1   0        9.51       14.85      2.28 o 
   9   1   0        0.10        3.48      2.36 o 
  10   1   0        0.02       -1.35      3.27 o 
 -10   2   0        0.33        0.92      1.98 o 
  -9   2   0        1.12        5.62      2.62 o 
  -8   2   0        0.18       -0.67      1.57 o 
  -7   2   0        0.05        0.51      0.70 o 
  -6   2   0       94.55       79.22      2.70 o 
  -5   2   0      193.98      219.16      5.02 o 
  -4   2   0       32.58       48.94      3.47 o 
  -3   2   0       15.92       22.99      0.75 o 
  -2   2   0      188.95      151.55      1.86 o 
  -1   2   0        0.78        1.33      0.41 o 
   0   2   0     1908.58     1787.93     41.39 o 
   1   2   0     1303.58     1280.96     13.33 o 
   2   2   0      434.87      452.74      7.57 o 
   3   2   0      369.55      374.86      7.67 o 
   4   2   0      198.53      190.35      5.07 o 
   5   2   0       22.76       20.79      2.37 o 
   6   2   0       21.69       28.42      2.30 o 
   7   2   0        4.54        5.32      1.46 o 
   8   2   0        7.46        6.52      1.68 o 
   9   2   0        0.85       -1.44      3.46 o 
 -11   3   0        2.02        4.95      3.41 o 
 -10   3   0        1.20       -1.11      3.40 o 
  -9   3   0        0.01        0.87      1.84 o 
  -8   3   0        0.70        4.58      5.61 o 
  -7   3   0        7.81        7.46      1.87 o 
  -6   3   0        3.39        4.79      1.89 o 
  -5   3   0      538.86      529.51     10.13 o 
  -4   3   0      295.11      302.64     13.37 o 
  -3   3   0       52.68       49.68      1.78 o 
  -2   3   0     2336.51     2447.35     34.04 o 
  -1   3   0      498.33      564.68     24.96 o 
   0   3   0      576.04      535.27     10.49 o 
   1   3   0      347.98      354.26      5.82 o 
   2   3   0       57.49       54.09      1.94 o 
   3   3   0      497.65      558.08     11.72 o 
   4   3   0      102.79      105.86      6.74 o 
   5   3   0        5.75        9.04      1.22 o 
   6   3   0        5.91        8.10      1.35 o 
   7   3   0       38.46       27.04      2.87 o 
   8   3   0        2.77        3.26      1.93 o 
   9   3   0        1.82       -0.05      2.99 o 
 -11   4   0        8.67       11.25      4.69 o 
 -10   4   0        0.66       -0.58      1.64 o 
  -9   4   0       12.39       12.97      3.49 o 
  -8   4   0       47.45       53.21      7.48 o 
  -7   4   0      137.67      132.74     10.30 o 
  -6   4   0        1.19        3.04      0.60 o 
  -5   4   0       34.41       22.78      2.50 o 
  -4   4   0       77.72       82.04      2.18 o 
  -3   4   0       13.12       11.42      0.74 o 
  -2   4   0      335.71      286.36      5.89 o 
  -1   4   0      325.90      285.69      6.72 o 
   0   4   0      113.56      104.98      4.98 o 
   1   4   0      207.52      195.23      3.95 o 
   2   4   0      460.49      511.11     10.03 o 
   3   4   0        0.00        0.20      0.65 o 
   4   4   0       41.21       45.23      2.92 o 
   5   4   0      134.38      137.28     11.11 o 
   6   4   0        7.63        8.17      1.63 o 
   7   4   0        0.12        1.79      1.84 o 
   8   4   0        0.86       -0.24      2.94 o 
 -11   5   0        1.05        6.94      5.01 o 
 -10   5   0        3.54        5.74      2.94 o 
  -9   5   0       16.12       22.72      4.01 o 
  -8   5   0        3.66        7.10      4.30 o 
  -7   5   0        0.54       -1.63      1.63 o 
  -6   5   0      139.50      124.26      5.57 o 
  -5   5   0        8.91        9.04      0.86 o 
  -4   5   0       17.40       18.14      1.94 o 
  -3   5   0      233.31      231.76      5.58 o 
  -2   5   0       81.16       65.27      2.69 o 
  -1   5   0      845.97      755.31     18.33 o 
   0   5   0        1.34        4.04      1.60 o 
   1   5   0      388.77      412.68     10.83 o 
   2   5   0        1.55        4.67      0.68 o 
   3   5   0       23.40       24.53      2.84 o 
   4   5   0       25.70       18.05      3.61 o 
   5   5   0       74.58       76.83      7.96 o 
   6   5   0        4.57        0.80      2.13 o 
   7   5   0        2.06        0.71      3.49 o 
   8   5   0        1.46        3.11      4.29 o 
 -11   6   0        0.01        2.80      2.82 o 
 -10   6   0        0.17        0.79      2.12 o 
  -9   6   0        0.01       -0.86      1.73 o 
  -8   6   0       55.84       62.87      6.54 o 
  -7   6   0      239.96      257.21     11.92 o 
  -6   6   0       59.35       56.82      6.05 o 
  -5   6   0        7.22       11.46      1.85 o 
  -4   6   0      925.54      902.02     19.82 o 
  -3   6   0       11.86       16.44      1.64 o 
  -2   6   0       29.65       28.26      1.80 o 
  -1   6   0       33.27       34.77      2.42 o 
   0   6   0        0.00       -0.57      0.57 o 
   1   6   0        2.74        5.58      1.25 o 
   2   6   0        0.19        0.66      0.77 o 
   3   6   0        0.04        0.10      1.21 o 
   4   6   0        5.23        4.79      2.16 o 
   5   6   0       36.76       36.48      8.86 o 
   6   6   0        2.62        4.41      2.55 o 
   7   6   0        1.29        3.17      2.26 o 
 -11   7   0        2.42        4.46      2.83 o 
 -10   7   0        0.53        0.70      1.86 o 
  -9   7   0        6.05       11.80      2.88 o 
  -8   7   0        2.06        0.54      1.44 o 
  -7   7   0      101.83       91.09      5.59 o 
  -6   7   0        1.07        3.38      0.99 o 
  -5   7   0        1.41        4.11      1.31 o 
  -4   7   0       53.50       49.32      2.56 o 
  -3   7   0       61.04       67.78      3.07 o 
  -2   7   0      276.90      300.37     14.80 o 
  -1   7   0      390.42      404.60     10.42 o 
   0   7   0      193.31      201.29      5.74 o 
   1   7   0        5.34        6.04      1.22 o 
   2   7   0       25.76       14.88      2.70 o 
   3   7   0      181.61      182.86     20.52 o 
   4   7   0        0.35        1.78      3.05 o 
   5   7   0        3.20        2.01      2.14 o 
   6   7   0        4.40        8.97      4.22 o 
 -11   8   0        0.10       -1.70      2.64 o 
 -10   8   0        0.03        1.94      3.29 o 
  -9   8   0        7.51        4.65      2.53 o 
  -8   8   0        0.00        1.78      3.02 o 
  -7   8   0        0.75       -1.26      1.70 o 
  -6   8   0       27.67       29.27      2.79 o 
  -5   8   0       23.22       20.84      1.87 o 
  -4   8   0       20.49       29.60      2.24 o 
  -3   8   0       80.51       94.39      4.00 o 
  -2   8   0       22.90       26.22      8.37 o 
  -1   8   0       41.13       51.93      2.65 o 
   0   8   0        5.84        6.85      1.17 o 
   1   8   0        0.13        1.97      1.61 o 
   2   8   0        4.69        8.33      2.53 o 
   3   8   0        1.93        7.39      2.68 o 
   4   8   0        3.98        4.11      2.30 o 
   5   8   0        0.12        2.40      2.29 o 
 -10   9   0        0.37        0.81      2.68 o 
  -9   9   0       13.46       16.90      3.81 o 
  -8   9   0        7.26        9.41      5.07 o 
  -7   9   0        9.61        8.77      1.70 o 
  -6   9   0       91.80       96.87      6.53 o 
  -5   9   0       88.36       85.02      4.42 o 
  -4   9   0        6.64        9.18      1.66 o 
  -3   9   0       22.95       17.46      1.96 o 
  -2   9   0        0.06       -1.54      1.56 o 
  -1   9   0        4.93        2.92      1.70 o 
   0   9   0       42.81       42.68      4.51 o 
   1   9   0       35.18       43.48      4.46 o 
   2   9   0        0.83        4.05      2.18 o 
   3   9   0        7.80        7.11      3.29 o 
   4   9   0        0.43        0.92      1.90 o 
   5   9   0        0.02       -1.73      2.82 o 
 -10  10   0        0.91        0.49      2.18 o 
  -9  10   0        0.56        0.39      3.45 o 
  -8  10   0        1.78       -0.33      1.76 o 
  -7  10   0        4.08        0.76      2.36 o 
  -6  10   0       27.07       28.61      2.79 o 
  -5  10   0        1.17       -0.94      1.18 o 
  -4  10   0       50.77       52.49      3.71 o 
  -3  10   0       15.91       17.08      2.23 o 
  -2  10   0       90.29       98.93      6.91 o 
  -1  10   0        1.68        2.61      4.79 o 
   0  10   0        4.28       10.29      2.85 o 
   1  10   0        0.23        1.82      1.91 o 
   2  10   0        0.30        6.12      2.94 o 
   3  10   0        0.29       -1.41      4.29 o 
   4  10   0        0.08        2.03      2.42 o 
 -10  11   0        0.00       -0.15      2.14 o 
  -9  11   0        1.51        1.99      2.08 o 
  -8  11   0        3.14        7.40      5.28 o 
  -7  11   0        6.99        6.23      2.46 o 
  -6  11   0        0.48        0.07      1.21 o 
  -5  11   0       48.94       43.75      5.88 o 
  -4  11   0        0.16       -0.56      1.61 o 
  -3  11   0        0.84        2.06      1.54 o 
  -2  11   0        4.04        9.76      2.94 o 
  -1  11   0        8.09        2.75      2.13 o 
   0  11   0        9.04        7.51      3.03 o 
   1  11   0        0.00        7.33      2.87 o 
   2  11   0        0.50        5.63      5.34 o 
   3  11   0        0.03        0.22      2.19 o 
  -9  12   0        0.02        2.02      2.56 o 
  -8  12   0        0.12        1.85      2.49 o 
  -7  12   0        1.72        6.73      5.46 o 
  -6  12   0        5.30        3.64      1.82 o 
  -5  12   0        1.86        3.73      1.90 o 
  -4  12   0        6.83       11.61      3.19 o 
  -3  12   0        1.89       -1.37      1.86 o 
  -2  12   0        8.29        6.63      3.05 o 
  -1  12   0        6.97        2.01      3.70 o 
   0  12   0        0.00        2.71      3.58 o 
   1  12   0        0.51        2.00      3.56 o 
  -8  13   0        0.20       -0.17      2.12 o 
  -7  13   0        5.04        1.92      2.44 o 
  -6  13   0        2.85        1.91      1.67 o 
  -5  13   0        5.28       -0.31      1.78 o 
  -4  13   0        3.86        4.84      4.17 o 
  -3  13   0        0.02        0.08      2.36 o 
  -2  13   0        4.00        3.17      2.91 o 
  -1  13   0        0.51        1.21      2.36 o 
  -5  14   0        0.60       -0.83      2.13 o 
  -4  14   0        0.06        0.51      1.87 o 
  -3  14   0        1.08        0.96      2.14 o 
   3 -14   1        0.24       -0.69      2.17 o 
   4 -14   1        0.27       -0.93      1.85 o 
   5 -14   1        0.57        0.18      1.79 o 
   6 -14   1        0.00        0.38      2.33 o 
   0 -13   1        0.15        2.62      2.62 o 
   1 -13   1        0.11        4.43      2.67 o 
   2 -13   1        0.10        1.20      2.67 o 
   3 -13   1        1.72        2.20      2.31 o 
   4 -13   1        0.87       -0.28      1.53 o 
   5 -13   1        1.53        2.88      2.10 o 
   6 -13   1        0.00        2.05      2.27 o 
   7 -13   1        5.93        9.99     10.51 o 
   8 -13   1        0.33       -0.38      2.34 o 
  -1 -12   1        0.53        4.84      3.27 o 
   0 -12   1        0.51        4.23      3.27 o 
   1 -12   1        0.35        5.71      3.29 o 
   2 -12   1        0.44        2.71      3.05 o 
   3 -12   1        8.08        8.90      4.99 o 
   4 -12   1        0.03        1.28      1.49 o 
   5 -12   1       25.43       31.26      3.38 o 
   6 -12   1        0.09        5.54      5.24 o 
   7 -12   1       11.61        6.79      3.07 o 
   8 -12   1        2.06       -1.67      2.43 o 
   9 -12   1        0.84        0.53      2.23 o 
  -3 -11   1        0.19        3.47      3.23 o 
  -2 -11   1        0.46        2.73      3.26 o 
  -1 -11   1        8.39       10.87      3.40 o 
   0 -11   1        1.50       -0.05      3.19 o 
   1 -11   1        3.23        2.14      2.79 o 
   2 -11   1        0.33       -1.97      1.97 o 
   3 -11   1        0.36        1.57      1.24 o 
   4 -11   1       43.21       43.04      3.56 o 
   5 -11   1        9.70        8.93      1.95 o 
   6 -11   1        0.87        1.25      1.29 o 
   7 -11   1        2.34       -2.29      2.29 o 
   8 -11   1        0.07        1.53      2.07 o 
   9 -11   1        0.04       -0.40      3.71 o 
  10 -11   1        1.41       -0.96      2.57 o 
  -4 -10   1        0.44        4.63      4.99 o 
  -3 -10   1        0.21        3.41      2.90 o 
  -2 -10   1        4.22        2.19      2.09 o 
  -1 -10   1        0.70        6.20      2.53 o 
   0 -10   1        7.85       16.63      3.00 o 
   1 -10   1       50.26       64.72      5.78 o 
   2 -10   1        3.10        1.05      1.16 o 
   3 -10   1       51.44       50.64      8.76 o 
   4 -10   1       12.31       14.85      2.11 o 
   5 -10   1       37.76       41.14      3.31 o 
   6 -10   1        0.83        3.84      1.72 o 
   7 -10   1        1.07        1.48      1.95 o 
   8 -10   1        0.90        3.90      2.55 o 
   9 -10   1        0.95        1.86      2.31 o 
  10 -10   1        0.13        2.59      2.73 o 
  -5  -9   1        0.00        0.82      2.14 o 
  -4  -9   1        0.01        0.39      1.96 o 
  -3  -9   1        2.40        4.29      2.18 o 
  -2  -9   1        8.41        9.76      4.12 o 
  -1  -9   1       95.94      107.53      7.36 o 
   0  -9   1        5.43        4.85      1.80 o 
   1  -9   1        0.79        5.21      1.08 o 
   2  -9   1        4.76        3.50      1.16 o 
   3  -9   1       26.95       28.51      3.34 o 
   4  -9   1        7.32        8.29      1.71 o 
   5  -9   1        1.88        3.73      1.45 o 
   6  -9   1        8.47       12.90      1.62 o 
   7  -9   1        3.12        9.04      2.65 o 
   8  -9   1        1.71        1.07      3.87 o 
   9  -9   1        4.07        3.84      2.38 o 
  10  -9   1        0.37        0.68      2.11 o 
  -6  -8   1        0.07        1.43      2.48 o 
  -5  -8   1        0.31       -0.49      2.03 o 
  -4  -8   1        3.11        0.03      1.53 o 
  -3  -8   1        5.07        8.89      2.68 o 
  -2  -8   1        7.18        7.37      2.34 o 
  -1  -8   1       19.66       18.07      2.69 o 
   0  -8   1       72.81       78.01      5.15 o 
   1  -8   1        9.41       15.97      2.14 o 
   2  -8   1        1.03        5.51      1.93 o 
   3  -8   1       19.68       23.41      2.62 o 
   4  -8   1       29.36       32.71      2.32 o 
   5  -8   1       73.43       82.43      3.70 o 
   6  -8   1      125.44      122.92      6.05 o 
   7  -8   1        2.24        7.29      2.41 o 
   8  -8   1        2.59        0.51      1.67 o 
   9  -8   1        0.46       -0.71      1.68 o 
  10  -8   1        1.99       15.12      5.40 o 
  11  -8   1        0.02        3.17      3.11 o 
  -6  -7   1        3.26        3.12      2.64 o 
  -5  -7   1        0.11        0.25      1.68 o 
  -4  -7   1       43.18       37.15      4.61 o 
  -3  -7   1        4.45        5.44      2.72 o 
  -2  -7   1       91.03       75.20      5.04 o 
  -1  -7   1       53.27       52.44      3.95 o 
   0  -7   1        6.62        4.01      1.88 o 
   1  -7   1      230.75      236.72      6.39 o 
   2  -7   1        1.50        1.81      0.65 o 
   3  -7   1      177.16      175.56      7.73 o 
   4  -7   1       15.47       24.52      4.06 o 
   5  -7   1       85.43       86.50      3.20 o 
   6  -7   1       76.34       56.87      5.08 o 
   7  -7   1        0.22        0.66      1.22 o 
   8  -7   1       62.90       59.81      5.74 o 
   9  -7   1        5.39        3.36      2.20 o 
  10  -7   1        0.48        1.18      2.21 o 
  11  -7   1        0.29       -0.06      1.68 o 
  -7  -6   1        1.96        2.73      2.07 o 
  -6  -6   1        1.78        1.73      1.94 o 
  -5  -6   1        7.10        9.23      2.58 o 
  -4  -6   1       11.56       11.64      2.45 o 
  -3  -6   1        0.00        3.51      5.72 o 
  -2  -6   1       50.96       58.38      4.27 o 
  -1  -6   1       80.54       81.32      2.34 o 
   0  -6   1       24.08       24.07      1.26 o 
   1  -6   1      664.07      739.00     15.13 o 
   2  -6   1        1.88        6.62      1.11 o 
   3  -6   1       14.34       21.45      1.65 o 
   4  -6   1       93.59       94.63      3.06 o 
   5  -6   1        5.27       13.81      4.26 o 
   6  -6   1        8.29       11.62      2.79 o 
   7  -6   1        4.43        2.95      1.71 o 
   8  -6   1       31.81       41.69     10.91 o 
   9  -6   1        7.90       12.00      2.70 o 
  10  -6   1        0.13        1.06      2.18 o 
  11  -6   1        1.38        0.22      2.19 o 
  -8  -5   1        0.37       -3.64      3.64 o 
  -7  -5   1        0.26        5.14      5.98 o 
  -6  -5   1        6.26        8.04      3.40 o 
  -5  -5   1       13.57       14.02      2.94 o 
  -4  -5   1       61.90       56.95      5.98 o 
  -3  -5   1       21.97       26.56      4.92 o 
  -2  -5   1      235.31      220.10     14.81 o 
  -1  -5   1        1.11        1.10      0.88 o 
   0  -5   1      357.47      389.49      7.31 o 
   1  -5   1      633.42      570.73     12.59 o 
   2  -5   1      644.97      617.58     15.22 o 
   3  -5   1       84.23       84.96      2.60 o 
   4  -5   1        7.44        8.09      0.71 o 
   5  -5   1       12.51       10.66      0.68 o 
   6  -5   1       41.85       47.74      3.35 o 
   7  -5   1        5.12        6.08      2.17 o 
   8  -5   1        3.70       -1.57      1.57 o 
   9  -5   1        4.14        3.86      3.83 o 
  10  -5   1        6.86       10.45      3.55 o 
  11  -5   1        0.90        0.43      2.34 o 
  -8  -4   1        0.00        1.52      2.45 o 
  -7  -4   1        2.49        8.39      4.53 o 
  -6  -4   1        3.97        5.69      2.22 o 
  -5  -4   1        8.60        9.40      2.05 o 
  -4  -4   1       59.42       48.07      2.04 o 
  -3  -4   1      230.09      224.38      5.52 o 
  -2  -4   1       16.45       22.49      0.82 o 
  -1  -4   1     1100.49     1115.70     14.64 o 
   0  -4   1        2.74        1.78      0.97 o 
   1  -4   1        5.62        5.78      1.35 o 
   2  -4   1       19.07       17.63      1.32 o 
   3  -4   1       60.15       73.44      1.88 o 
   4  -4   1      193.95      191.99      3.64 o 
   5  -4   1        2.59        5.16      1.13 o 
   6  -4   1       11.96       11.45      2.25 o 
   7  -4   1       77.81       64.60      5.14 o 
   8  -4   1        4.54        3.60      1.90 o 
   9  -4   1       21.98       30.45      4.49 o 
  10  -4   1        0.92       -0.06      1.79 o 
  11  -4   1        0.01       -0.90      2.64 o 
  -9  -3   1        0.00        0.79      3.51 o 
  -8  -3   1        0.00        0.44      1.47 o 
  -7  -3   1        2.50        5.05      2.05 o 
  -6  -3   1       38.05       34.16      2.68 o 
  -5  -3   1       75.36       72.34      2.95 o 
  -4  -3   1       43.21       36.25      2.13 o 
  -3  -3   1       12.17       12.79      1.27 o 
  -2  -3   1        0.51        0.16      0.46 o 
  -1  -3   1     2291.11     2112.65     28.42 o 
   0  -3   1     1192.65     1250.55     12.10 o 
   1  -3   1        6.24        8.25      0.66 o 
   2  -3   1      661.79      680.40      9.87 o 
   3  -3   1       57.96       50.54      1.86 o 
   4  -3   1      390.91      366.98      6.42 o 
   5  -3   1       63.26       61.24      3.86 o 
   6  -3   1       25.20       22.84      2.71 o 
   7  -3   1       17.46       24.15      3.21 o 
   8  -3   1        1.61        1.89      1.87 o 
   9  -3   1        0.15        0.12      1.66 o 
  10  -3   1        1.53       13.02      7.39 o 
  -9  -2   1        0.02       -2.38      3.10 o 
  -8  -2   1        5.58        7.87      1.78 o 
  -7  -2   1       43.92       47.37      3.12 o 
  -6  -2   1        0.13       -0.87      0.87 o 
  -5  -2   1       48.95       48.43      2.50 o 
  -4  -2   1        4.99        6.69      0.94 o 
  -3  -2   1       84.67       77.24      2.07 o 
  -2  -2   1        5.41        4.73      0.83 o 
  -1  -2   1     1253.92     1306.59      8.48 o 
   0  -2   1      375.60      365.80      4.13 o 
   1  -2   1      734.69      710.68     20.14 o 
   2  -2   1    12759.16    13572.37    230.37 o 
   3  -2   1     3471.51     3406.16    112.60 o 
   4  -2   1      126.13      132.04      4.01 o 
   5  -2   1       51.14       45.31      3.92 o 
   6  -2   1       40.15       41.78      3.82 o 
   7  -2   1        0.06        8.55      3.80 o 
   8  -2   1       20.72       22.17      5.11 o 
   9  -2   1        3.20        4.08      2.42 o 
  10  -2   1        0.04        5.39      7.07 o 
 -10  -1   1        0.60       -2.86      3.76 o 
  -9  -1   1        7.97        6.11      5.97 o 
  -8  -1   1      107.59       93.13      8.45 o 
  -7  -1   1        6.38        4.66      1.31 o 
  -6  -1   1       11.49       14.52      2.52 o 
  -5  -1   1        0.38        1.45      1.33 o 
  -4  -1   1      419.27      452.35     13.06 o 
  -3  -1   1      172.18      178.10      3.75 o 
  -2  -1   1      548.21      538.64     17.82 o 
  -1  -1   1      565.46      594.03      7.68 o 
   1  -1   1     1415.89     1357.46     21.59 o 
   2  -1   1     2418.62     2304.64     12.91 o 
   3  -1   1      813.81      834.96     16.96 o 
   4  -1   1      461.42      421.55      7.48 o 
   5  -1   1       65.59       70.26      3.84 o 
   6  -1   1      206.63      216.39     14.03 o 
   7  -1   1       89.65       94.80      6.04 o 
   8  -1   1        0.32        2.01      2.09 o 
   9  -1   1        7.42        9.84      2.65 o 
  10  -1   1       13.56       10.82      3.73 o 
 -10   0   1        0.49        6.22      5.07 o 
  -9   0   1       11.50       12.36      2.98 o 
  -8   0   1       23.74       23.21      2.35 o 
  -7   0   1       37.32       50.68      4.24 o 
  -6   0   1        8.34       10.18      1.86 o 
  -5   0   1       25.50       26.10      2.20 o 
  -4   0   1       15.52       12.64      1.56 o 
  -3   0   1      569.07      580.19     12.26 o 
  -2   0   1     6633.64     6509.26     79.20 o 
   1   0   1      312.58      281.51      8.04 o 
   2   0   1      128.44      126.34      2.10 o 
   3   0   1       49.55       55.23      1.50 o 
   4   0   1     1693.08     1725.92     63.06 o 
   5   0   1       16.38       16.37      3.06 o 
   6   0   1       10.97        7.68      1.02 o 
   7   0   1        7.59        7.14      1.16 o 
   8   0   1        5.21        3.53      1.88 o 
   9   0   1        5.57        3.28      2.23 o 
  10   0   1        3.70        1.65      2.30 o 
 -10   1   1        0.32        4.18      2.70 o 
  -9   1   1        5.20        7.61      3.87 o 
  -8   1   1       70.52       66.04      5.44 o 
  -7   1   1       29.43       27.42      3.30 o 
  -6   1   1       31.36       39.17      2.01 o 
  -5   1   1      343.84      351.05      8.32 o 
  -4   1   1      130.20      138.96      3.39 o 
  -3   1   1     1438.06     1576.02     24.65 o 
  -2   1   1        3.66        5.05      0.55 o 
  -1   1   1      574.76      480.80      6.34 o 
   1   1   1     1052.82      972.44     40.60 o 
   2   1   1        9.24        9.30      0.84 o 
   3   1   1     1437.81     1351.66     35.16 o 
   4   1   1       62.45       61.59      4.62 o 
   5   1   1        5.88        5.96      2.62 o 
   6   1   1       62.32       47.39      6.31 o 
   7   1   1        2.68        3.83      2.85 o 
   8   1   1        4.74       10.55      3.64 o 
   9   1   1        3.31        1.43      1.77 o 
 -10   2   1        0.10       -1.41      2.09 o 
  -9   2   1        0.66       -1.78      1.78 o 
  -8   2   1        2.82        4.81      2.78 o 
  -7   2   1      137.75      156.06      7.33 o 
  -6   2   1       23.15       20.99      1.78 o 
  -5   2   1       48.34       47.84      1.86 o 
  -4   2   1       49.99       51.58      1.68 o 
  -3   2   1       54.69       57.52      1.47 o 
  -2   2   1       45.83       50.20      1.49 o 
  -1   2   1    15659.62    15755.62    142.83 o 
   0   2   1      831.22      872.55     17.80 o 
   1   2   1      592.15      575.04      8.74 o 
   2   2   1      917.47      809.06     14.49 o 
   3   2   1      127.54      136.98      3.56 o 
   4   2   1        0.48       -0.08      1.21 o 
   5   2   1       35.39       39.92      3.20 o 
   6   2   1        4.36        6.34      1.73 o 
   7   2   1        1.13        0.51      0.84 o 
   8   2   1        1.56       -0.06      1.34 o 
   9   2   1        0.61       -3.33      4.27 o 
 -11   3   1        0.50        0.69      2.50 o 
 -10   3   1        0.40       -2.50      2.50 o 
  -9   3   1        3.98        2.59      2.16 o 
  -8   3   1       93.67      110.59      7.04 o 
  -7   3   1       46.92       55.47      3.70 o 
  -6   3   1       57.27       56.34      2.24 o 
  -5   3   1      101.40       99.91      4.44 o 
  -4   3   1      710.48      680.31     12.45 o 
  -3   3   1       96.30       98.99      2.28 o 
  -2   3   1       10.02       14.17      0.93 o 
  -1   3   1      163.73      148.59      2.74 o 
   0   3   1      234.21      242.66     14.88 o 
   1   3   1      219.47      255.13      9.20 o 
   2   3   1       14.63       15.42      2.06 o 
   3   3   1        4.04        7.88      0.96 o 
   4   3   1       99.70       93.04      4.18 o 
   5   3   1       22.08       15.92      1.56 o 
   6   3   1       31.46       32.21      2.36 o 
   7   3   1        3.45        8.27      3.35 o 
   8   3   1        1.21        2.33      3.64 o 
   9   3   1        0.05       -0.51      3.45 o 
 -11   4   1        3.39       -0.23      2.07 o 
 -10   4   1        4.75        5.68      6.70 o 
  -9   4   1        1.55        0.61      1.79 o 
  -8   4   1       15.06       24.67      3.61 o 
  -7   4   1       91.33       79.51      3.22 o 
  -6   4   1        2.00        5.54      1.52 o 
  -5   4   1      340.37      356.69     10.13 o 
  -4   4   1      250.27      247.29      5.64 o 
  -3   4   1        6.49        7.71      0.73 o 
  -2   4   1       40.28       26.06      1.17 o 
  -1   4   1      367.69      368.22      7.25 o 
   0   4   1        1.70        4.46      1.08 o 
   1   4   1      680.90      665.17     12.78 o 
   2   4   1       25.64       31.72      1.47 o 
   3   4   1       58.72       55.12      2.40 o 
   4   4   1       13.37       14.93      2.02 o 
   5   4   1       19.48       20.49      2.07 o 
   6   4   1        2.48        1.78      1.19 o 
   7   4   1        2.87        0.60      1.45 o 
   8   4   1        2.73       17.16      6.32 o 
 -11   5   1        0.43        4.04      2.77 o 
 -10   5   1        1.48        1.26      1.94 o 
  -9   5   1        1.45        4.16      2.17 o 
  -8   5   1       62.58       53.10      5.23 o 
  -7   5   1        2.43        2.54      1.40 o 
  -6   5   1       23.55       27.36      1.65 o 
  -5   5   1       20.37       18.63      1.17 o 
  -4   5   1      252.08      267.33      7.61 o 
  -3   5   1      189.58      160.96      4.20 o 
  -2   5   1       28.03       23.83      1.68 o 
  -1   5   1       65.51       64.01      2.16 o 
   0   5   1       27.77       26.83      2.48 o 
   1   5   1       21.22       24.69      1.36 o 
   2   5   1        0.24        1.60      1.75 o 
   3   5   1       42.38       43.40      2.25 o 
   4   5   1        7.37        8.22      1.62 o 
   5   5   1        3.72        5.07      1.28 o 
   6   5   1        4.27        8.05      6.63 o 
   7   5   1        0.01        1.08      1.90 o 
 -11   6   1        1.08        1.65      2.59 o 
 -10   6   1        0.08        3.45      2.35 o 
  -9   6   1        1.15       -2.17      2.17 o 
  -8   6   1       67.04       60.04      5.29 o 
  -7   6   1        1.11        2.69      2.85 o 
  -6   6   1       13.35        8.25      1.00 o 
  -5   6   1       85.69       93.10      3.27 o 
  -4   6   1      212.30      231.51      6.34 o 
  -3   6   1      379.12      396.69      9.67 o 
  -2   6   1        7.04       12.12      1.79 o 
  -1   6   1      116.85      129.26      4.81 o 
   0   6   1        8.05        6.38      0.89 o 
   1   6   1      177.77      186.44      7.25 o 
   2   6   1       32.34       45.43      2.21 o 
   3   6   1       12.52       14.64      1.50 o 
   4   6   1       75.37       83.06      8.63 o 
   5   6   1       14.47       18.04      3.39 o 
   6   6   1        0.05       -0.17      1.70 o 
   7   6   1        0.36       -0.15      2.21 o 
 -11   7   1        2.81        2.00      4.06 o 
 -10   7   1        0.06        2.12      2.91 o 
  -9   7   1        8.54       10.93      3.24 o 
  -8   7   1        2.48        3.55      2.55 o 
  -7   7   1       34.11       37.25      4.37 o 
  -6   7   1        1.82        3.76      0.99 o 
  -5   7   1        5.33        5.75      1.10 o 
  -4   7   1      225.42      239.13      7.20 o 
  -3   7   1       42.66       39.74      2.29 o 
  -2   7   1       45.33       46.35      2.58 o 
  -1   7   1       17.76       17.67      1.89 o 
   0   7   1        5.66        5.74      2.22 o 
   1   7   1       50.10       59.51      4.61 o 
   2   7   1      104.50      101.39      9.45 o 
   3   7   1       63.23       60.12      5.66 o 
   4   7   1       12.42       11.80      3.17 o 
   5   7   1        0.26        1.98      3.27 o 
   6   7   1        0.02        6.55      3.18 o 
 -11   8   1        0.51        5.20      3.69 o 
 -10   8   1        7.53        5.62      2.67 o 
  -9   8   1        2.25        0.82      1.76 o 
  -8   8   1       27.04       39.97     10.33 o 
  -7   8   1       44.89       39.93      4.11 o 
  -6   8   1       14.29       18.27      2.04 o 
  -5   8   1        7.84        9.33      2.66 o 
  -4   8   1       20.60       14.90      1.66 o 
  -3   8   1       40.09       51.50      2.90 o 
  -2   8   1       74.76       70.91      3.21 o 
  -1   8   1       16.46       15.46      1.51 o 
   0   8   1        4.69        8.21      1.73 o 
   1   8   1      128.27      131.34      9.47 o 
   2   8   1       16.32       16.95      5.49 o 
   3   8   1        1.52        6.08      2.56 o 
   4   8   1        4.67        8.63      2.85 o 
   5   8   1        0.16        0.78      2.01 o 
 -10   9   1        3.95        4.60      2.70 o 
  -9   9   1        0.82        3.66      2.23 o 
  -8   9   1        4.66        1.09      1.64 o 
  -7   9   1        0.55        0.86      1.20 o 
  -6   9   1        4.65        9.16      2.05 o 
  -5   9   1        2.28        0.32      1.83 o 
  -4   9   1       23.53       27.11      2.62 o 
  -3   9   1        0.06        0.19      0.85 o 
  -2   9   1       21.43       21.21      2.10 o 
  -1   9   1      109.66       97.69      6.28 o 
   0   9   1       32.89       34.80      2.55 o 
   1   9   1       14.82       24.46      5.09 o 
   2   9   1        4.78        7.77      5.49 o 
   3   9   1        1.86        4.37      2.69 o 
   4   9   1        1.17        2.55      2.50 o 
 -10  10   1        3.95        1.97      2.56 o 
  -9  10   1        0.00        2.11      2.52 o 
  -8  10   1        0.01       -0.67      3.32 o 
  -7  10   1        0.19       -0.35      1.09 o 
  -6  10   1       13.82       11.23      2.02 o 
  -5  10   1       15.32       19.36      2.16 o 
  -4  10   1       18.72       15.84      2.25 o 
  -3  10   1      100.94      114.11      5.55 o 
  -2  10   1        5.54        5.65      3.57 o 
  -1  10   1        3.30        4.88      1.82 o 
   0  10   1        2.72        6.75      2.16 o 
   1  10   1        3.15        5.32      3.10 o 
   2  10   1        0.02        1.90      2.07 o 
   3  10   1        0.00       -1.65      2.13 o 
 -10  11   1        0.21       -0.95      2.44 o 
  -9  11   1        6.15        4.34      2.71 o 
  -8  11   1        3.26        0.65      2.56 o 
  -7  11   1       21.60       23.64      2.78 o 
  -6  11   1       10.71       11.16      2.29 o 
  -5  11   1       16.97       15.75      2.52 o 
  -4  11   1        1.15        1.06      2.81 o 
  -3  11   1        4.06        6.02      2.10 o 
  -2  11   1        3.20        6.19      1.72 o 
  -1  11   1        0.02        7.12      2.63 o 
   0  11   1        0.20       -1.67      2.77 o 
   1  11   1        1.53        2.09      2.23 o 
   2  11   1        0.48        0.75      2.20 o 
  -9  12   1        0.39       -1.26      2.27 o 
  -8  12   1        0.00        2.26      2.61 o 
  -7  12   1        7.05        8.30      2.96 o 
  -6  12   1        0.13        3.10      1.66 o 
  -5  12   1       18.97       16.38      2.76 o 
  -4  12   1        4.23        5.28      2.65 o 
  -3  12   1        2.60        2.66      1.99 o 
  -2  12   1        3.55        6.99      3.99 o 
  -1  12   1        1.80        7.91      6.53 o 
   0  12   1        0.00        3.30      2.63 o 
   1  12   1        2.89       -2.94      2.94 o 
  -8  13   1        6.09        4.68      5.35 o 
  -7  13   1        0.20        2.54      3.43 o 
  -6  13   1        0.73        4.93      2.15 o 
  -5  13   1        0.55        1.43      1.63 o 
  -4  13   1        0.02        0.80      1.89 o 
  -3  13   1        1.68       -2.15      2.91 o 
  -2  13   1        0.12        5.73      4.60 o 
  -1  13   1        0.03       -2.14      2.27 o 
  -5  14   1        1.90        5.07      4.13 o 
  -4  14   1        0.01       -1.00      3.32 o 
   3 -14   2        0.44        0.88      2.23 o 
   4 -14   2        0.52        2.01      3.28 o 
   5 -14   2        0.10       -0.70      2.24 o 
   0 -13   2        0.25        7.59      8.19 o 
   1 -13   2        0.38       -2.29      3.76 o 
   2 -13   2        4.52        3.03      2.98 o 
   3 -13   2        0.14       -1.38      1.82 o 
   4 -13   2        3.07        0.68      1.91 o 
   5 -13   2        3.28        1.00      1.85 o 
   6 -13   2        2.54        3.60      3.33 o 
   7 -13   2        5.84       11.04      4.01 o 
   8 -13   2        0.29        1.11      2.50 o 
  -1 -12   2        0.29        1.50      2.71 o 
   0 -12   2        0.42       -1.82      2.56 o 
   1 -12   2        2.55        4.30      2.77 o 
   2 -12   2        0.15        1.63      1.98 o 
   3 -12   2        7.53        7.17      3.67 o 
   4 -12   2        0.24       -0.31      1.53 o 
   5 -12   2        5.46        6.48      2.25 o 
   6 -12   2       15.35       11.85      3.30 o 
   7 -12   2        2.34        1.32      2.13 o 
   8 -12   2        0.04        0.13      1.97 o 
   9 -12   2        0.69        4.55      3.64 o 
  -3 -11   2        0.00        1.05      2.22 o 
  -2 -11   2        0.54        0.31      1.93 o 
  -1 -11   2        5.54        2.78      2.56 o 
   0 -11   2        8.65        6.58      3.03 o 
   1 -11   2        5.22        3.27      2.22 o 
   2 -11   2        0.82       -0.03      1.60 o 
   3 -11   2       13.29       11.51      2.56 o 
   4 -11   2       13.57       14.65      2.27 o 
   5 -11   2        0.78        0.18      1.68 o 
   6 -11   2        0.04       -0.29      1.70 o 
   7 -11   2        4.64        0.77      1.89 o 
   8 -11   2        5.65        8.24      3.05 o 
   9 -11   2        0.00       -0.62      2.17 o 
  -4 -10   2        0.06       -1.43      2.44 o 
  -3 -10   2        0.29       -1.31      2.26 o 
  -2 -10   2        2.44        1.52      2.12 o 
  -1 -10   2       26.69       23.23      7.61 o 
   0 -10   2       10.41       16.73      3.36 o 
   1 -10   2        3.96        5.76      4.91 o 
   2 -10   2       61.79       66.54     10.12 o 
   3 -10   2        9.35        6.35      1.45 o 
   4 -10   2        1.47        3.89      1.30 o 
   5 -10   2       52.20       52.18      3.53 o 
   6 -10   2        1.00       -0.55      0.90 o 
   7 -10   2        7.10       12.30      3.09 o 
   8 -10   2        1.47        2.90      2.46 o 
   9 -10   2        0.52        0.64      1.62 o 
  10 -10   2        0.05       -1.00      2.43 o 
  -5  -9   2        1.73        1.77      2.55 o 
  -4  -9   2        2.13        0.91      2.14 o 
  -3  -9   2        0.38       -1.89      2.03 o 
  -2  -9   2       28.49       31.55      4.10 o 
  -1  -9   2       15.52       12.72      2.91 o 
   0  -9   2        7.41        9.61      2.54 o 
   1  -9   2       12.66        6.93      2.12 o 
   2  -9   2       18.30       16.38      1.61 o 
   3  -9   2       12.19       16.33      2.38 o 
   4  -9   2        8.23       10.10      1.57 o 
   5  -9   2       16.16       18.24      2.16 o 
   6  -9   2       30.33       31.19      2.40 o 
   7  -9   2       18.23       17.28      3.37 o 
   8  -9   2        5.18        3.63      3.37 o 
   9  -9   2        4.67        5.65      2.50 o 
  10  -9   2        1.32       10.83      9.03 o 
  -6  -8   2        5.11        5.14      3.23 o 
  -5  -8   2       12.66       21.56      4.41 o 
  -4  -8   2        4.43        5.59      4.87 o 
  -3  -8   2        0.15       -1.64      1.68 o 
  -2  -8   2        4.80        5.53      2.25 o 
  -1  -8   2        4.18       11.32      2.65 o 
   0  -8   2        3.60        3.15      1.49 o 
   1  -8   2        0.79        2.43      0.81 o 
   2  -8   2       47.04       57.76      5.51 o 
   3  -8   2        0.47        0.63      0.85 o 
   4  -8   2       10.79        8.55      1.91 o 
   5  -8   2       15.75       12.38      2.12 o 
   6  -8   2        0.90        2.64      2.52 o 
   7  -8   2       40.37       37.77      4.46 o 
   8  -8   2       22.29       22.00      3.37 o 
   9  -8   2        2.94        2.37      2.01 o 
  10  -8   2        0.37        2.36      2.47 o 
  -6  -7   2        2.08        1.18      2.00 o 
  -5  -7   2       10.93       10.57     10.98 o 
  -4  -7   2        5.12        5.21      2.43 o 
  -3  -7   2        0.42        2.87      1.73 o 
  -2  -7   2       32.16       29.94      3.40 o 
  -1  -7   2       10.92       13.01      2.14 o 
   0  -7   2       97.30      111.45      5.33 o 
   1  -7   2       21.80       26.04      1.39 o 
   2  -7   2      155.48      158.19     11.71 o 
   3  -7   2       81.50      101.25      3.64 o 
   4  -7   2       75.87       92.80      3.60 o 
   5  -7   2       49.15       65.78      2.55 o 
   6  -7   2        1.13       -0.44      1.22 o 
   7  -7   2        6.10        3.74      2.11 o 
   8  -7   2        4.83        9.77      3.14 o 
   9  -7   2        1.38        4.93      3.45 o 
  10  -7   2        0.88        0.99      2.29 o 
  11  -7   2        0.23        0.29      2.94 o 
  -7  -6   2        0.28        1.83      2.38 o 
  -6  -6   2        1.54        4.89      2.64 o 
  -5  -6   2       17.65       24.79      5.97 o 
  -4  -6   2        0.76        0.81      2.13 o 
  -3  -6   2        4.29        4.64      1.60 o 
  -2  -6   2       30.86       42.11      3.27 o 
  -1  -6   2       36.39       31.48      4.43 o 
   0  -6   2      228.62      189.02      6.28 o 
   1  -6   2        2.85        1.21      0.71 o 
   2  -6   2        0.14       -0.13      0.66 o 
   3  -6   2        8.99        7.39      0.97 o 
   4  -6   2       81.61       73.10      2.60 o 
   5  -6   2        0.29        0.34      0.55 o 
   6  -6   2       83.48      101.38      5.88 o 
   7  -6   2       99.42       74.36      5.61 o 
   8  -6   2       13.10        8.80      2.62 o 
   9  -6   2        0.38       -0.85      1.92 o 
  10  -6   2        1.66        2.23      2.08 o 
  11  -6   2        2.90        0.57      2.58 o 
  -8  -5   2        1.07        0.76      2.00 o 
  -7  -5   2        0.00       -1.25      2.06 o 
  -6  -5   2        0.00        0.20      1.35 o 
  -5  -5   2        0.11        2.15      2.22 o 
  -4  -5   2       32.85       35.22      3.36 o 
  -3  -5   2        1.24        3.89      1.62 o 
  -2  -5   2       41.87       34.41      2.66 o 
  -1  -5   2       13.93       21.07      3.21 o 
   0  -5   2      176.13      167.75      3.19 o 
   1  -5   2      215.49      239.49      5.12 o 
   2  -5   2       97.08       95.80      2.68 o 
   3  -5   2      541.47      603.70     11.98 o 
   4  -5   2      276.13      290.04      6.17 o 
   5  -5   2        8.17       14.31      2.13 o 
   6  -5   2        0.20       -0.09      1.50 o 
   7  -5   2       16.62       13.41      2.66 o 
   8  -5   2       18.22       12.82      3.00 o 
   9  -5   2        0.59        1.80      1.93 o 
  10  -5   2        1.00        1.01      2.36 o 
  11  -5   2        0.29       -0.02      2.01 o 
  -8  -4   2        0.10       -0.04      2.58 o 
  -7  -4   2        3.40        5.88      2.55 o 
  -6  -4   2       16.63       17.29      3.18 o 
  -5  -4   2       71.67       71.89      9.27 o 
  -4  -4   2       20.95       19.85      1.35 o 
  -3  -4   2      369.78      328.82     16.45 o 
  -2  -4   2       26.23       28.34      1.98 o 
  -1  -4   2     1380.95     1365.58     34.13 o 
   0  -4   2       15.58       22.69      1.27 o 
   1  -4   2       28.57       28.31      1.11 o 
   2  -4   2      497.98      484.75      8.80 o 
   3  -4   2       29.26       29.72      1.74 o 
   4  -4   2      112.66      128.47      5.93 o 
   5  -4   2      261.68      276.83      9.64 o 
   6  -4   2        1.37        7.45      2.98 o 
   7  -4   2       76.80       78.54      5.90 o 
   8  -4   2        3.50        5.55      2.33 o 
   9  -4   2        0.20       -0.54      1.90 o 
  10  -4   2        1.58        2.31      2.54 o 
  -9  -3   2        0.00        1.32      3.79 o 
  -8  -3   2        0.57        4.93      2.50 o 
  -7  -3   2       18.61       18.73      5.06 o 
  -6  -3   2       87.35       79.53      6.83 o 
  -5  -3   2      119.42      104.46      7.98 o 
  -4  -3   2       37.50       33.34      2.47 o 
  -3  -3   2      178.50      187.84      4.06 o 
  -2  -3   2      101.32      107.49      6.06 o 
  -1  -3   2      913.44      916.82     22.17 o 
   0  -3   2     1332.96     1367.39     26.25 o 
   1  -3   2       34.20       30.91      2.92 o 
   2  -3   2      978.68      961.75     14.08 o 
   3  -3   2       32.61       31.94      0.69 o 
   4  -3   2      218.23      198.47      6.72 o 
   5  -3   2        0.11        1.03      2.38 o 
   6  -3   2        3.76        2.02      1.50 o 
   7  -3   2        0.67       -1.27      1.49 o 
   8  -3   2       65.00       82.44      6.98 o 
   9  -3   2        0.02        1.29      2.06 o 
  10  -3   2        0.06       -0.42      1.80 o 
  -9  -2   2        0.17       -3.33      4.13 o 
  -8  -2   2       17.42       12.29      2.78 o 
  -7  -2   2       27.88       22.47      3.23 o 
  -6  -2   2       13.47       12.09      1.47 o 
  -5  -2   2        1.16        1.21      1.07 o 
  -4  -2   2        0.00        0.92      0.49 o 
  -3  -2   2        0.18        0.93      0.43 o 
  -2  -2   2      310.66      320.34      8.12 o 
  -1  -2   2     1187.26     1060.56     19.98 o 
   0  -2   2    13253.20    13635.26    126.68 o 
   1  -2   2       34.65       28.78      1.07 o 
   2  -2   2    13435.10    14434.63    124.21 o 
   3  -2   2        0.04        2.30      1.64 o 
   4  -2   2      304.72      323.96     10.03 o 
   5  -2   2      200.59      220.36      8.28 o 
   6  -2   2      103.74      106.83      9.59 o 
   7  -2   2        0.33       11.30      3.55 o 
   8  -2   2        2.67        8.10      3.45 o 
   9  -2   2        6.57        5.80      2.67 o 
  10  -2   2        1.43        6.15      3.00 o 
 -10  -1   2        0.12        2.76      3.75 o 
  -9  -1   2        2.10        3.89      3.37 o 
  -8  -1   2        0.21        3.35      1.63 o 
  -7  -1   2        0.02        3.35      2.77 o 
  -6  -1   2      255.20      246.71      7.70 o 
  -5  -1   2        8.07       12.85      2.26 o 
  -4  -1   2      445.07      486.76     18.22 o 
  -3  -1   2     2035.10     2101.03     35.39 o 
  -2  -1   2     3331.95     3355.44     53.30 o 
  -1  -1   2      124.42       95.56      1.80 o 
   0  -1   2      992.25      848.02     30.34 o 
   1  -1   2       24.74       30.59      0.57 o 
   2  -1   2     1603.47     1587.47     14.96 o 
   3  -1   2      793.11      837.22     11.27 o 
   4  -1   2       60.97       77.45      3.45 o 
   5  -1   2      252.69      230.89      5.30 o 
   6  -1   2      114.74      130.78      6.22 o 
   7  -1   2       60.73       63.58      4.86 o 
   8  -1   2       15.87       19.02      5.04 o 
   9  -1   2        0.20       -0.48      1.96 o 
  10  -1   2        4.46        0.76      5.58 o 
 -10   0   2        0.01        6.67      5.02 o 
  -9   0   2        3.16        6.20      5.57 o 
  -8   0   2       24.94       26.64      2.60 o 
  -7   0   2        4.90        7.31      1.48 o 
  -6   0   2        2.86        3.48      0.99 o 
  -5   0   2        8.89        8.67      1.10 o 
  -4   0   2      262.88      282.34     20.22 o 
  -3   0   2      730.46      678.59     11.94 o 
  -2   0   2        5.83        2.79      0.44 o 
  -1   0   2      531.53      504.49     15.92 o 
   0   0   2      707.60      697.96     12.28 o 
   1   0   2     6863.16     6570.28     62.59 o 
   2   0   2     5620.51     5653.37     76.03 o 
   3   0   2      481.91      497.86      9.69 o 
   4   0   2        4.53        9.20      1.18 o 
   5   0   2        5.86        6.23      1.53 o 
   6   0   2       70.15       68.95      3.13 o 
   7   0   2       26.64       26.27      5.71 o 
   8   0   2        8.74        8.51      3.76 o 
   9   0   2        7.58       17.59      5.38 o 
  10   0   2        1.15       -1.44      2.51 o 
 -10   1   2        0.07        2.33      2.50 o 
  -9   1   2        3.16       -0.63      1.61 o 
  -8   1   2        1.48        2.51      1.28 o 
  -7   1   2        1.84        1.79      2.22 o 
  -6   1   2       22.40       20.39      2.91 o 
  -5   1   2       79.26      100.48      3.76 o 
  -4   1   2       19.28       27.09      1.40 o 
  -3   1   2      550.25      566.70     10.15 o 
  -2   1   2       51.28       56.16      2.29 o 
  -1   1   2     2353.19     2388.02     15.78 o 
   0   1   2      417.47      393.10      7.78 o 
   1   1   2      202.65      177.78      3.04 o 
   2   1   2     1428.36     1391.69     27.83 o 
   3   1   2      366.24      425.46     11.29 o 
   4   1   2      312.32      253.17     22.83 o 
   5   1   2       60.83       68.20      4.49 o 
   6   1   2      130.25      128.99      5.25 o 
   7   1   2        7.22        5.41      2.43 o 
   8   1   2        3.00        1.34      1.85 o 
   9   1   2        8.91       10.39      8.44 o 
 -11   2   2        0.52        0.56      3.54 o 
 -10   2   2        1.31       -1.59      2.32 o 
  -9   2   2       20.81       29.98      5.22 o 
  -8   2   2        0.40        1.19      2.12 o 
  -7   2   2        2.38        0.04      1.39 o 
  -6   2   2        9.50        9.50      1.26 o 
  -5   2   2        7.20       11.11      1.19 o 
  -4   2   2       28.79       32.32      1.47 o 
  -3   2   2      749.83      699.57     15.00 o 
  -2   2   2       86.76      101.57      3.27 o 
  -1   2   2     1902.87     1885.40     14.78 o 
   0   2   2     1947.44     1889.20     24.17 o 
   1   2   2       38.85       26.15      1.04 o 
   2   2   2       70.07       72.27      2.21 o 
   3   2   2      105.28      103.81      6.55 o 
   4   2   2       43.77       42.65      2.96 o 
   5   2   2       69.25       64.70      3.81 o 
   6   2   2        0.26        1.00      1.01 o 
   7   2   2        0.59       -1.04      1.04 o 
   8   2   2        0.55        2.31      1.79 o 
   9   2   2        0.37        2.45      4.03 o 
 -11   3   2        4.94        2.47      2.82 o 
 -10   3   2        0.02        0.22      1.61 o 
  -9   3   2        5.13        6.95      2.39 o 
  -8   3   2       13.02       24.40      2.11 o 
  -7   3   2       31.37       33.63      2.13 o 
  -6   3   2      140.15      144.83      5.07 o 
  -5   3   2      526.95      514.86     12.91 o 
  -4   3   2     2119.10     2152.99     40.12 o 
  -3   3   2     1288.85     1147.98     25.26 o 
  -2   3   2      126.95      155.24      2.85 o 
  -1   3   2      655.89      658.20     14.95 o 
   0   3   2      169.48      158.29      3.14 o 
   1   3   2        2.05        2.14      0.53 o 
   2   3   2      243.44      294.12      7.05 o 
   3   3   2      278.24      319.91     12.80 o 
   4   3   2       17.27       24.23      1.89 o 
   5   3   2       55.34       58.53      3.36 o 
   6   3   2       22.85       21.01      2.14 o 
   7   3   2        1.23        0.67      1.18 o 
   8   3   2        0.56        0.75      2.64 o 
 -11   4   2        0.39        1.44      2.55 o 
 -10   4   2        8.12        4.65      2.51 o 
  -9   4   2        2.63        4.79      5.11 o 
  -8   4   2       54.23       52.94      3.34 o 
  -7   4   2       10.89       11.97      1.98 o 
  -6   4   2       16.91       15.08      1.84 o 
  -5   4   2      499.74      483.14     11.19 o 
  -4   4   2       40.09       28.94      1.78 o 
  -3   4   2        1.03        1.43      0.47 o 
  -2   4   2     3584.94     3664.23     57.05 o 
  -1   4   2       44.20       51.05      1.56 o 
   0   4   2      491.16      451.44      8.96 o 
   1   4   2     1061.55     1003.49     23.01 o 
   2   4   2      473.12      507.06     12.08 o 
   3   4   2        0.87        0.75      0.82 o 
   4   4   2        3.77        0.85      1.63 o 
   5   4   2       66.56       60.74      3.81 o 
   6   4   2        7.67        9.43      2.01 o 
   7   4   2        0.17        1.26      1.79 o 
 -11   5   2        0.10       -2.48      2.74 o 
 -10   5   2        2.36        2.78      2.53 o 
  -9   5   2       62.25       67.59      6.49 o 
  -8   5   2        0.40        1.69      1.44 o 
  -7   5   2       33.32       33.55      2.23 o 
  -6   5   2       52.43       58.36      2.60 o 
  -5   5   2        6.39        9.09      1.07 o 
  -4   5   2      299.65      313.97     20.44 o 
  -3   5   2        1.04       -0.73      0.73 o 
  -2   5   2      205.81      220.37      5.61 o 
  -1   5   2      500.28      458.28      9.44 o 
   0   5   2      372.24      362.22     11.09 o 
   1   5   2       50.23       61.97      5.12 o 
   2   5   2       76.06       85.67      4.84 o 
   3   5   2      138.04      148.85      5.57 o 
   4   5   2      112.67      111.39      6.88 o 
   5   5   2        7.51        8.45      2.60 o 
   6   5   2        0.65        2.24      1.84 o 
   7   5   2        3.35        8.67      4.43 o 
 -11   6   2        6.41        0.79      2.39 o 
 -10   6   2        0.06        2.73      2.60 o 
  -9   6   2        4.46        2.27      3.33 o 
  -8   6   2        0.90        1.36      3.02 o 
  -7   6   2       35.96       30.68      3.39 o 
  -6   6   2       10.16       12.11      2.83 o 
  -5   6   2        6.16        6.43      1.38 o 
  -4   6   2       12.84       14.49      2.22 o 
  -3   6   2       36.39       28.91      1.67 o 
  -2   6   2        0.67        8.51      3.05 o 
  -1   6   2        2.36        7.53      1.11 o 
   0   6   2       89.31       89.90      4.87 o 
   1   6   2      124.40      130.43      6.23 o 
   2   6   2       43.35       37.23      2.31 o 
   3   6   2      122.49      115.38      8.81 o 
   4   6   2       10.43       12.34      1.80 o 
   5   6   2        6.67        2.25      2.06 o 
   6   6   2        1.32        3.14      2.28 o 
   7   6   2        0.87       -4.13      4.13 o 
 -11   7   2        2.83        1.07      3.68 o 
 -10   7   2        0.54        0.90      2.41 o 
  -9   7   2        1.43        1.82      1.87 o 
  -8   7   2        4.71       12.10      3.05 o 
  -7   7   2       43.76       45.87      3.85 o 
  -6   7   2      212.13      180.11      7.38 o 
  -5   7   2       18.10       24.20      1.75 o 
  -4   7   2        3.48        5.54      1.43 o 
  -3   7   2       19.00       16.50      2.11 o 
  -2   7   2       58.16       54.98      4.36 o 
  -1   7   2        1.69        1.13      0.80 o 
   0   7   2      133.02      122.79      5.83 o 
   1   7   2       12.84       15.78      2.07 o 
   2   7   2        0.75        0.43      0.77 o 
   3   7   2        0.60        1.43      0.93 o 
   4   7   2        0.14       -0.58      1.87 o 
   5   7   2        5.08        1.06      3.22 o 
   6   7   2        0.00       -3.35      4.02 o 
 -11   8   2        1.30       -0.32      1.84 o 
 -10   8   2        4.77        5.31      9.19 o 
  -9   8   2        1.67        2.32      2.29 o 
  -8   8   2        3.53        3.91      2.45 o 
  -7   8   2        2.37        1.27      0.96 o 
  -6   8   2       87.96       80.34      4.85 o 
  -5   8   2       84.65       81.73      3.94 o 
  -4   8   2       63.25       69.20      3.39 o 
  -3   8   2       45.29       47.42      2.77 o 
  -2   8   2       97.23       91.91      4.13 o 
  -1   8   2       28.09       32.75      2.16 o 
   0   8   2       30.05       29.19      6.85 o 
   1   8   2        7.66        7.22      1.34 o 
   2   8   2        0.73       -1.06      1.48 o 
   3   8   2        1.39        1.10      1.85 o 
   4   8   2        0.06        1.34      1.77 o 
   5   8   2        0.19        2.80      3.33 o 
 -10   9   2        5.06        7.77      3.11 o 
  -9   9   2        0.75        1.57      2.13 o 
  -8   9   2        0.45        0.67      1.70 o 
  -7   9   2       12.86       11.94      1.78 o 
  -6   9   2        1.31        3.76      1.35 o 
  -5   9   2       28.68       39.68      2.90 o 
  -4   9   2        9.74       11.39      1.65 o 
  -3   9   2       94.61       81.00      4.21 o 
  -2   9   2       56.60       63.01      3.53 o 
  -1   9   2       17.40       20.63      4.65 o 
   0   9   2        2.35        3.29      1.84 o 
   1   9   2        8.99        7.37      2.37 o 
   2   9   2        2.72        0.47      2.65 o 
   3   9   2        0.45        1.25      2.00 o 
   4   9   2        0.00        0.66      1.85 o 
 -10  10   2        0.42       -1.00      2.34 o 
  -9  10   2        7.72        4.95      2.58 o 
  -8  10   2        0.92        1.55      2.57 o 
  -7  10   2        0.29        3.76      2.35 o 
  -6  10   2       38.53       41.83      3.35 o 
  -5  10   2       41.88       44.59      3.20 o 
  -4  10   2       43.11       44.55      3.34 o 
  -3  10   2       55.81       52.90      3.43 o 
  -2  10   2       22.88       20.11      2.53 o 
  -1  10   2       14.21       11.94      2.65 o 
   0  10   2       25.37       23.45      6.57 o 
   1  10   2        3.90        5.75      2.47 o 
   2  10   2        1.28       -0.88      1.95 o 
   3  10   2        1.16        5.51      3.01 o 
 -10  11   2        0.75        2.64      3.60 o 
  -9  11   2        0.16       -0.62      2.09 o 
  -8  11   2        0.11       -1.42      1.90 o 
  -7  11   2        0.45       -1.42      1.42 o 
  -6  11   2       15.56       11.72      2.35 o 
  -5  11   2        0.25        1.74      1.30 o 
  -4  11   2        0.22       -0.15      1.48 o 
  -3  11   2        6.09        5.30      2.49 o 
  -2  11   2        6.39       10.80      2.06 o 
  -1  11   2        0.84        4.76      4.26 o 
   0  11   2        6.30        6.44      2.48 o 
   1  11   2        0.19        7.36      4.83 o 
   2  11   2        0.41        2.23      3.18 o 
  -9  12   2        0.26        1.68      4.32 o 
  -8  12   2        1.51        2.37      4.53 o 
  -7  12   2        5.03        3.78      2.13 o 
  -6  12   2        4.85        6.56      1.90 o 
  -5  12   2        2.31        4.24      2.03 o 
  -4  12   2       10.33        8.08      2.08 o 
  -3  12   2        1.90        0.51      1.17 o 
  -2  12   2        2.87        9.60      6.47 o 
  -1  12   2        0.28        2.88      2.42 o 
   0  12   2        0.13        1.24      2.26 o 
   1  12   2        0.00       -4.18      4.41 o 
  -8  13   2        1.89       -0.43      3.65 o 
  -7  13   2        0.86       -0.60      3.59 o 
  -6  13   2        1.07        2.30      3.53 o 
  -5  13   2        0.07       -0.53      1.82 o 
  -4  13   2        0.66        0.21      2.06 o 
  -3  13   2        0.50       -2.73      3.79 o 
  -2  13   2        0.62       -1.49      3.56 o 
  -1  13   2        0.22        1.87      3.86 o 
   4 -14   3        2.88        1.67      2.60 o 
   1 -13   3        2.91       -2.01      3.00 o 
   2 -13   3        0.00       -0.73      2.31 o 
   3 -13   3        2.31       -1.23      1.87 o 
   4 -13   3        3.19        7.00      3.41 o 
   5 -13   3        1.39       -1.79      1.91 o 
   6 -13   3        4.14        1.18      2.24 o 
   7 -13   3        8.23       12.66      4.75 o 
  -1 -12   3        0.96        2.38      2.68 o 
   0 -12   3        4.14        4.96      2.66 o 
   1 -12   3        0.86        2.71      3.84 o 
   2 -12   3        1.15        1.68      2.47 o 
   3 -12   3        0.02       -0.63      2.95 o 
   4 -12   3        0.16        2.78      2.03 o 
   5 -12   3       13.07       14.48      2.47 o 
   6 -12   3        5.57        6.62      2.31 o 
   7 -12   3        3.89       12.24      3.23 o 
   8 -12   3        0.28       -2.53      3.31 o 
  -3 -11   3        0.04        2.96      2.43 o 
  -2 -11   3        0.01        0.54      1.87 o 
  -1 -11   3        0.74       -1.01      2.18 o 
   0 -11   3        1.34        5.04      2.68 o 
   1 -11   3       50.15       50.05      5.64 o 
   2 -11   3        1.25        5.33      7.48 o 
   3 -11   3       27.66       31.96      7.73 o 
   4 -11   3       22.74       17.18      2.31 o 
   5 -11   3        4.07        5.38      1.97 o 
   6 -11   3        8.23        4.50      2.30 o 
   7 -11   3        4.26        8.82      4.87 o 
   8 -11   3        0.87        3.79      2.44 o 
   9 -11   3        0.07        3.26      2.59 o 
  -4 -10   3        0.02       -1.02      2.07 o 
  -3 -10   3        0.01        5.03      6.67 o 
  -2 -10   3        0.73        1.70      2.16 o 
  -1 -10   3        1.35        3.10      2.21 o 
   0 -10   3        2.30        1.56      1.75 o 
   1 -10   3        0.01        1.34      1.59 o 
   2 -10   3       16.97       31.21      5.66 o 
   3 -10   3        5.15        6.65      1.41 o 
   4 -10   3       38.50       45.38      5.79 o 
   5 -10   3       40.23       53.37      4.88 o 
   6 -10   3        0.04        0.77      2.16 o 
   7 -10   3        0.60        1.38      1.94 o 
   8 -10   3       12.92       14.45      3.59 o 
   9 -10   3        0.21        3.02      2.29 o 
  10 -10   3        0.76        5.33      2.90 o 
  -5  -9   3        0.22        1.07      2.51 o 
  -4  -9   3        6.86        2.51      3.78 o 
  -3  -9   3        0.01       -2.03      2.03 o 
  -2  -9   3        4.12        4.37      2.45 o 
  -1  -9   3       20.89       31.60      3.77 o 
   0  -9   3      100.59      105.07      7.26 o 
   1  -9   3        7.40       11.10      2.47 o 
   2  -9   3       17.06       22.86      3.62 o 
   3  -9   3        0.03       -0.34      0.96 o 
   4  -9   3        3.91        8.48      1.37 o 
   5  -9   3       65.19       68.25      3.87 o 
   6  -9   3        0.51        2.25      1.87 o 
   7  -9   3        3.17        4.30      2.14 o 
   8  -9   3        2.50        2.54      2.30 o 
   9  -9   3        1.34        3.28      2.35 o 
  10  -9   3        2.49        0.84      4.71 o 
  -6  -8   3        0.00       -1.52      2.56 o 
  -5  -8   3        5.82        3.06      2.98 o 
  -4  -8   3       11.59       12.99      3.35 o 
  -3  -8   3        0.24        1.45      2.26 o 
  -2  -8   3       60.15       60.11      6.00 o 
  -1  -8   3       53.38       57.58      4.62 o 
   0  -8   3        9.28        8.53      1.99 o 
   1  -8   3        5.95        5.48      1.46 o 
   2  -8   3        0.33        4.82      2.03 o 
   3  -8   3      122.17       98.06      4.01 o 
   4  -8   3       27.75       30.88      2.18 o 
   5  -8   3        0.25        0.75      0.71 o 
   6  -8   3       43.80       44.55      4.02 o 
   7  -8   3        7.20        6.31      6.50 o 
   8  -8   3        9.01       12.12      2.75 o 
   9  -8   3        2.82        0.68      1.94 o 
  10  -8   3        0.23        1.85      2.59 o 
  -6  -7   3        1.75        1.77      2.40 o 
  -5  -7   3        4.84        5.26      2.45 o 
  -4  -7   3       13.78       16.94      3.66 o 
  -3  -7   3        1.99        5.88      2.18 o 
  -2  -7   3       53.07       49.00      3.94 o 
  -1  -7   3        0.03        1.18      1.28 o 
   0  -7   3       93.17       81.63      4.92 o 
   1  -7   3       44.60       41.00      2.58 o 
   2  -7   3      196.42      203.32      5.91 o 
   3  -7   3        4.07        3.59      1.28 o 
   4  -7   3       18.50       14.21      1.39 o 
   5  -7   3       25.43       33.90      2.70 o 
   6  -7   3      119.64      134.13      7.89 o 
   7  -7   3       16.20       16.62      3.09 o 
   8  -7   3        1.74        1.86      1.81 o 
   9  -7   3        0.17       -2.89      3.32 o 
  10  -7   3        0.11       -0.36      1.77 o 
  -7  -6   3        5.68        2.93      2.56 o 
  -6  -6   3        3.86        6.61      2.54 o 
  -5  -6   3        0.04        1.20      3.10 o 
  -4  -6   3       42.62       33.56      3.93 o 
  -3  -6   3        0.55        1.79      1.85 o 
  -2  -6   3       60.39       59.51      3.76 o 
  -1  -6   3       14.70       20.32      2.20 o 
   0  -6   3       33.97       28.75      2.96 o 
   1  -6   3       69.55       82.27      2.53 o 
   2  -6   3      200.86      191.14      6.85 o 
   3  -6   3        5.50        6.22      0.94 o 
   4  -6   3      250.65      236.29     12.05 o 
   5  -6   3        2.71        4.95      3.53 o 
   6  -6   3       67.56       78.45      5.55 o 
   7  -6   3       39.84       39.80      4.19 o 
   8  -6   3       10.42        7.98      2.43 o 
   9  -6   3        5.84        2.53      2.45 o 
  10  -6   3       12.95        3.02      2.96 o 
  -8  -5   3        1.00        0.35      1.94 o 
  -7  -5   3        3.42        1.81      1.86 o 
  -6  -5   3       14.28       13.46      3.14 o 
  -5  -5   3        0.00        1.90      2.15 o 
  -4  -5   3       19.36       26.06      4.03 o 
  -3  -5   3      171.53      198.43     11.79 o 
  -2  -5   3        2.87        2.45      1.17 o 
  -1  -5   3      323.51      320.35     10.62 o 
   0  -5   3       38.40       44.08      1.28 o 
   1  -5   3        2.28        6.79      0.81 o 
   2  -5   3       16.39       21.22      1.19 o 
   3  -5   3      262.36      230.81      5.23 o 
   4  -5   3        3.92        5.86      0.62 o 
   5  -5   3      107.34      114.11      5.91 o 
   6  -5   3        6.59        6.11      1.58 o 
   7  -5   3        0.16        2.46      1.61 o 
   8  -5   3        2.05        7.31      2.94 o 
   9  -5   3        2.11        0.38      1.71 o 
  10  -5   3        0.27        2.35      2.41 o 
  -8  -4   3        0.67        1.04      1.87 o 
  -7  -4   3        4.24        6.55      3.50 o 
  -6  -4   3       47.14       46.49      4.84 o 
  -5  -4   3       41.27       48.33      4.34 o 
  -4  -4   3      132.80      136.62      9.57 o 
  -3  -4   3      289.70      301.35     11.12 o 
  -2  -4   3       33.42       22.86      1.85 o 
  -1  -4   3       80.02       70.62      3.66 o 
   0  -4   3        2.98        1.67      0.83 o 
   1  -4   3        7.26       12.25      1.52 o 
   2  -4   3       74.69       68.75      1.92 o 
   3  -4   3       83.82       66.63      2.21 o 
   4  -4   3     1759.15     1720.35     47.87 o 
   5  -4   3        0.67        7.09      1.54 o 
   6  -4   3       47.60       56.24      3.89 o 
   7  -4   3       20.49       22.46      2.96 o 
   8  -4   3        0.28       -1.88      1.88 o 
   9  -4   3        1.68        2.57      2.74 o 
  10  -4   3        8.27        4.70      4.64 o 
  -9  -3   3        0.08        1.59      3.97 o 
  -8  -3   3       11.73       11.69      3.04 o 
  -7  -3   3        1.47        5.47      2.49 o 
  -6  -3   3       61.95       47.83      5.60 o 
  -5  -3   3        8.44        8.42      0.93 o 
  -4  -3   3      145.82      144.44      3.94 o 
  -3  -3   3       22.46       31.68      2.61 o 
  -2  -3   3      315.26      379.80     13.51 o 
  -1  -3   3      679.74      652.40     22.72 o 
   0  -3   3       60.93       53.68      1.33 o 
   1  -3   3      258.67      272.55      6.51 o 
   2  -3   3      753.03      777.98     12.99 o 
   3  -3   3      902.87      906.24     31.54 o 
   4  -3   3      122.42      119.20      4.95 o 
   5  -3   3        0.81        1.59      1.30 o 
   6  -3   3       64.66       71.39      4.70 o 
   7  -3   3       14.90       18.38      4.80 o 
   8  -3   3        0.59       -2.16      2.16 o 
   9  -3   3        2.41       -0.98      2.02 o 
  10  -3   3        0.02       -0.11      1.51 o 
  -9  -2   3        2.76        2.52      4.22 o 
  -8  -2   3       38.08       31.20      4.88 o 
  -7  -2   3       59.54       69.65      3.96 o 
  -6  -2   3       67.58       71.65      3.32 o 
  -5  -2   3      119.80      122.04      4.05 o 
  -4  -2   3        9.68        7.53      1.15 o 
  -3  -2   3       24.94       33.90      1.36 o 
  -2  -2   3     1673.21     1683.89     24.69 o 
  -1  -2   3     2587.44     2533.31     33.51 o 
   0  -2   3     2092.44     2147.68     32.34 o 
   1  -2   3       41.00       46.59      1.62 o 
   2  -2   3     1580.45     1439.85     20.39 o 
   3  -2   3      290.93      331.19      9.29 o 
   4  -2   3     1492.86     1517.96     41.43 o 
   5  -2   3        6.34        6.38      1.48 o 
   6  -2   3      115.75      121.87      6.55 o 
   7  -2   3        0.01        0.68      1.39 o 
   8  -2   3        3.05        3.44      2.02 o 
   9  -2   3        0.00        2.66      2.08 o 
  10  -2   3        0.37       -0.17      2.06 o 
 -10  -1   3        0.01        4.14      4.95 o 
  -9  -1   3        0.67        0.47      1.59 o 
  -8  -1   3       32.13       30.23      3.37 o 
  -7  -1   3       20.52       16.93      1.92 o 
  -6  -1   3       32.40       35.88      2.30 o 
  -5  -1   3        7.15        9.01      1.39 o 
  -4  -1   3       69.90       73.10      2.52 o 
  -3  -1   3       40.61       43.07      1.55 o 
  -2  -1   3     2188.09     2141.71     41.79 o 
  -1  -1   3    13225.44    13883.02    178.95 o 
   0  -1   3     2076.08     1929.00     56.48 o 
   1  -1   3     4596.36     4349.94     74.25 o 
   2  -1   3        8.77        6.34      1.49 o 
   3  -1   3     1010.35      968.45     14.85 o 
   4  -1   3       27.13       32.34      1.11 o 
   5  -1   3       65.98       66.11      2.12 o 
   6  -1   3      102.68      112.62      6.43 o 
   7  -1   3       93.89       93.66      6.63 o 
   8  -1   3        1.09        1.86      2.01 o 
   9  -1   3        4.37        3.88      2.53 o 
  10  -1   3        0.56       -0.90      2.38 o 
 -10   0   3        0.00       -2.54      4.18 o 
  -9   0   3        1.86        0.61      1.19 o 
  -8   0   3       19.33       22.50      2.91 o 
  -7   0   3       66.91       84.87      4.43 o 
  -6   0   3        3.05        2.90      1.13 o 
  -5   0   3      129.36      144.37      8.17 o 
  -4   0   3       75.30       65.91      2.48 o 
  -3   0   3      131.52      150.80      3.58 o 
  -2   0   3      128.16      138.28      8.46 o 
  -1   0   3     7482.16     7886.14     95.90 o 
   0   0   3     1173.38     1197.14     15.08 o 
   1   0   3     5440.11     5518.45     93.49 o 
   2   0   3       64.46       59.26      1.56 o 
   3   0   3       69.83       71.53      3.05 o 
   4   0   3       36.60       43.53      1.97 o 
   5   0   3       68.79       57.31      2.36 o 
   6   0   3        5.24        2.32      1.93 o 
   7   0   3        4.22        2.16      1.83 o 
   8   0   3       10.42       12.56      2.55 o 
   9   0   3        0.13        0.59      2.59 o 
 -10   1   3        0.10        1.24      2.17 o 
  -9   1   3        0.03        0.58      1.17 o 
  -8   1   3       21.13       30.56      4.30 o 
  -7   1   3        1.09       -0.30      0.86 o 
  -6   1   3        0.04        1.06      0.90 o 
  -5   1   3       59.50       70.21      3.02 o 
  -4   1   3        6.41        5.43      0.93 o 
  -3   1   3       12.06        7.45      1.40 o 
  -2   1   3      919.98      843.86     21.60 o 
  -1   1   3      486.75      469.00      4.10 o 
   0   1   3     1538.22     1492.97     40.26 o 
   1   1   3        1.18        1.13      0.43 o 
   2   1   3      704.63      649.30     20.60 o 
   3   1   3      522.66      524.56     26.43 o 
   4   1   3        7.95       13.20      2.49 o 
   5   1   3       29.54       34.75      2.12 o 
   6   1   3        0.22        2.38      1.02 o 
   7   1   3        7.77        5.78      2.21 o 
   8   1   3        0.08        1.99      2.50 o 
   9   1   3        0.46        0.88      1.97 o 
 -10   2   3        0.30        2.42      3.39 o 
  -9   2   3        7.82       10.65      2.06 o 
  -8   2   3       61.39       46.82      4.38 o 
  -7   2   3       10.27       10.02      1.62 o 
  -6   2   3       16.97       24.81      2.49 o 
  -5   2   3     1315.40     1536.72     34.20 o 
  -4   2   3      159.06      127.00      3.61 o 
  -3   2   3     1220.47     1210.23     20.74 o 
  -2   2   3      925.33      886.79     21.73 o 
  -1   2   3      286.78      335.64     10.47 o 
   0   2   3       83.16       84.19      1.65 o 
   1   2   3       80.07       80.84      2.78 o 
   2   2   3      156.65      156.53      4.10 o 
   3   2   3      330.08      324.29      8.73 o 
   4   2   3       10.88       12.74      1.36 o 
   5   2   3        1.39        4.65      2.79 o 
   6   2   3        0.34        1.99      1.39 o 
   7   2   3        0.70        3.23      2.13 o 
   8   2   3        2.61        0.86      3.06 o 
   9   2   3        0.13        6.43      5.02 o 
 -11   3   3        1.01        1.93      3.13 o 
 -10   3   3        9.96        3.59      2.77 o 
  -9   3   3        2.60        0.31      1.44 o 
  -8   3   3        7.28        5.73      1.38 o 
  -7   3   3       20.20       23.57      2.73 o 
  -6   3   3       56.37       76.18      3.49 o 
  -5   3   3      121.83      141.22      4.53 o 
  -4   3   3       25.13       25.42      2.09 o 
  -3   3   3       90.99       93.26      2.80 o 
  -2   3   3       41.16       39.89      1.17 o 
  -1   3   3        5.24        4.74      0.52 o 
   0   3   3      127.07      104.95      2.37 o 
   1   3   3        1.39        3.07      0.80 o 
   2   3   3      151.13      172.74      4.93 o 
   3   3   3       45.75       55.37      2.76 o 
   4   3   3       21.13       25.04      3.00 o 
   5   3   3        2.12        2.25      1.06 o 
   6   3   3       18.65       20.50      2.34 o 
   7   3   3        3.39        3.40      1.46 o 
   8   3   3        1.45        7.81      4.75 o 
 -11   4   3        0.03       -0.78      2.34 o 
 -10   4   3        2.34       -1.51      1.90 o 
  -9   4   3        0.18        1.73      2.06 o 
  -8   4   3       29.59       35.25      2.59 o 
  -7   4   3        8.29       13.12      1.91 o 
  -6   4   3        0.01       -1.18      1.18 o 
  -5   4   3       61.19       72.50      3.01 o 
  -4   4   3      181.94      179.58      4.52 o 
  -3   4   3       16.31       12.38      0.77 o 
  -2   4   3      122.14      145.55      3.02 o 
  -1   4   3       54.35       53.51      2.98 o 
   0   4   3        5.96        8.69      1.60 o 
   1   4   3        0.40        2.79      2.45 o 
   2   4   3       95.23       96.24      3.61 o 
   3   4   3       27.71       30.12      2.20 o 
   4   4   3       11.88       13.10      2.81 o 
   5   4   3        9.59        6.61      1.58 o 
   6   4   3        5.09        6.94      2.58 o 
   7   4   3        1.64       -0.33      1.45 o 
   8   4   3        3.33       -3.24      3.46 o 
 -11   5   3        2.98       -0.48      2.16 o 
 -10   5   3        2.48        5.09      3.59 o 
  -9   5   3       41.64       35.61      4.43 o 
  -8   5   3       32.88       31.06      2.63 o 
  -7   5   3       14.61       18.32      1.80 o 
  -6   5   3       84.40       81.17      3.50 o 
  -5   5   3     1227.83     1176.58     34.19 o 
  -4   5   3      364.88      287.06      6.90 o 
  -3   5   3       72.30       70.08      2.19 o 
  -2   5   3      515.38      558.20     15.96 o 
  -1   5   3      131.25      129.40      5.29 o 
   0   5   3       80.73       76.65      2.75 o 
   1   5   3       83.56       90.02      3.47 o 
   2   5   3       51.46       55.58      2.73 o 
   3   5   3        5.78        9.58      1.63 o 
   4   5   3      123.23      116.54      6.79 o 
   5   5   3       37.95       31.96      3.03 o 
   6   5   3        0.16        0.19      1.14 o 
   7   5   3        1.17        5.94      4.59 o 
 -11   6   3        3.41        2.91      2.61 o 
 -10   6   3        3.30        1.94      2.21 o 
  -9   6   3        0.08        2.05      2.13 o 
  -8   6   3      113.42      115.81      5.63 o 
  -7   6   3        2.10        0.43      1.16 o 
  -6   6   3       21.86       19.23      1.64 o 
  -5   6   3       25.15       34.68      2.65 o 
  -4   6   3       26.26       21.89      2.45 o 
  -3   6   3      265.40      279.58      6.90 o 
  -2   6   3       15.87       15.37      1.33 o 
  -1   6   3      183.96      158.69      8.20 o 
   0   6   3        9.54        8.38      1.11 o 
   1   6   3        5.35       10.93      1.36 o 
   2   6   3       22.29       27.71      2.15 o 
   3   6   3        1.56        4.57      1.38 o 
   4   6   3       37.78       27.80      6.04 o 
   5   6   3        0.48        3.31      2.24 o 
   6   6   3        0.32       -0.45      1.80 o 
 -11   7   3        0.16       -1.23      2.39 o 
 -10   7   3        1.19        1.41      1.96 o 
  -9   7   3        0.13        1.93      1.90 o 
  -8   7   3        9.93       14.91      1.96 o 
  -7   7   3        1.70        2.92      1.28 o 
  -6   7   3       21.81       25.05      1.96 o 
  -5   7   3        9.59       12.84      2.16 o 
  -4   7   3        8.31        9.81      1.20 o 
  -3   7   3       32.52       26.21      1.63 o 
  -2   7   3        0.10       -0.06      1.11 o 
  -1   7   3      158.81      147.76      5.32 o 
   0   7   3        3.22        6.36      1.09 o 
   1   7   3       61.12       73.08      3.61 o 
   2   7   3        0.09        0.02      1.23 o 
   3   7   3       11.32        6.69      1.97 o 
   4   7   3        1.17        2.10      1.84 o 
   5   7   3        0.46        1.03      2.01 o 
   6   7   3        0.16        0.31      2.02 o 
 -11   8   3        1.06        3.50      2.92 o 
 -10   8   3        2.73        0.08      3.47 o 
  -9   8   3       11.31       13.20      3.41 o 
  -8   8   3       31.04       36.30      2.95 o 
  -7   8   3       11.57        5.98      1.76 o 
  -6   8   3       57.90       54.20      3.10 o 
  -5   8   3       13.39       13.38      2.52 o 
  -4   8   3       19.01       17.67      2.55 o 
  -3   8   3        5.82        3.46      2.05 o 
  -2   8   3       30.10       26.68      2.21 o 
  -1   8   3       32.16       37.90      2.44 o 
   0   8   3       51.01       48.63      2.86 o 
   1   8   3       22.09       25.08      3.23 o 
   2   8   3       31.80       31.39      2.61 o 
   3   8   3        0.17       -1.73      2.48 o 
   4   8   3        1.73        4.57      2.81 o 
   5   8   3        0.14        4.11      4.10 o 
 -10   9   3        0.13        0.81      2.18 o 
  -9   9   3        0.93        5.53      2.60 o 
  -8   9   3        0.04        1.60      1.36 o 
  -7   9   3       59.10       48.12      3.24 o 
  -6   9   3       43.51       43.38      3.07 o 
  -5   9   3       40.92       47.40      5.04 o 
  -4   9   3       19.48       16.30      1.86 o 
  -3   9   3      137.54      124.08      5.72 o 
  -2   9   3       43.04       38.12      2.98 o 
  -1   9   3       49.03       39.56      4.25 o 
   0   9   3        0.04        1.79      1.19 o 
   1   9   3        4.71        1.88      1.16 o 
   2   9   3        0.96       -2.08      2.54 o 
   3   9   3        0.08       -2.34      2.34 o 
   4   9   3        0.00        5.96      7.82 o 
 -10  10   3        0.06        1.65      4.10 o 
  -9  10   3        3.55        2.67      2.31 o 
  -8  10   3        2.69        1.08      1.25 o 
  -7  10   3        8.92        6.91      1.77 o 
  -6  10   3        9.99        9.04      2.81 o 
  -5  10   3        0.60        3.90      2.24 o 
  -4  10   3        1.20        0.83      1.57 o 
  -3  10   3        0.10        2.06      2.25 o 
  -2  10   3        1.83        1.60      1.35 o 
  -1  10   3       10.25       13.26      1.84 o 
   0  10   3        0.52       -0.62      0.99 o 
   1  10   3        6.76       10.00      3.62 o 
   2  10   3        0.14        1.55      1.89 o 
   3  10   3        0.04        1.52      2.37 o 
  -9  11   3        0.09       -1.40      4.22 o 
  -8  11   3       12.36       14.13      6.48 o 
  -7  11   3        2.02        6.93      1.83 o 
  -6  11   3        2.04        3.91      3.10 o 
  -5  11   3       10.41       10.36      1.95 o 
  -4  11   3        5.87        0.79      1.60 o 
  -3  11   3       26.11       20.46      2.34 o 
  -2  11   3        4.89        7.07      1.92 o 
  -1  11   3        0.59        1.28      1.58 o 
   0  11   3        3.06        4.15      4.50 o 
   1  11   3        0.19        1.90      3.59 o 
   2  11   3        0.06       -4.21      4.27 o 
  -9  12   3        1.04        2.56      4.91 o 
  -8  12   3        3.47        0.68      3.11 o 
  -7  12   3        0.01        1.28      2.07 o 
  -6  12   3       11.56        9.29      3.07 o 
  -5  12   3        2.99        0.67      1.89 o 
  -4  12   3        0.00       -0.93      1.84 o 
  -3  12   3       14.14        9.88      3.17 o 
  -2  12   3        1.51        3.54      3.81 o 
  -1  12   3        0.95        3.67      3.14 o 
   0  12   3        0.26        7.21      4.78 o 
  -7  13   3        0.02       -0.50      1.97 o 
  -6  13   3        1.73        1.00      2.62 o 
  -5  13   3        0.02       -0.68      2.34 o 
  -4  13   3        0.35       -1.32      3.14 o 
  -3  13   3        1.18        0.07      1.44 o 
  -2  13   3        0.05       -0.27      2.84 o 
   1 -13   4        0.05       -0.63      2.16 o 
   2 -13   4        0.28       -0.83      2.94 o 
   3 -13   4        0.37        1.13      2.22 o 
   4 -13   4        0.02        3.44      2.46 o 
   5 -13   4        3.36        2.64      3.41 o 
   6 -13   4        1.59       -3.73      3.73 o 
   7 -13   4        0.15       -1.52      3.24 o 
  -1 -12   4        1.87       -0.32      1.76 o 
   0 -12   4        2.22        2.26      2.58 o 
   1 -12   4        0.56       10.74      8.43 o 
   2 -12   4        1.80       -0.26      1.76 o 
   3 -12   4       11.15        8.78      2.78 o 
   4 -12   4        9.32       11.78      2.96 o 
   5 -12   4        3.53        5.76      2.46 o 
   6 -12   4        2.82        3.11      2.34 o 
   7 -12   4        2.89        4.80      2.46 o 
   8 -12   4        0.84        0.31      2.17 o 
  -2 -11   4        4.28        5.71      2.83 o 
  -1 -11   4        1.17        3.31      2.64 o 
   0 -11   4        8.72        8.68      2.78 o 
   1 -11   4        3.76        0.24      2.41 o 
   2 -11   4       21.36       29.78      4.14 o 
   3 -11   4        0.84        0.57      1.42 o 
   4 -11   4        7.26        8.64      1.70 o 
   5 -11   4        0.53        2.77      3.82 o 
   6 -11   4        0.99        0.22      3.76 o 
   7 -11   4        2.20        4.09      2.61 o 
   8 -11   4        0.66        1.13      2.25 o 
   9 -11   4        0.09        5.25      2.96 o 
  -4 -10   4        2.66        0.58      3.64 o 
  -3 -10   4        8.37        7.35      5.14 o 
  -2 -10   4        2.05        4.58      3.39 o 
  -1 -10   4        0.00       -2.26      2.26 o 
   0 -10   4       13.09       11.99      3.35 o 
   1 -10   4        2.26       -1.74      1.74 o 
   2 -10   4        6.80       10.08      2.62 o 
   3 -10   4       22.14       17.23      2.02 o 
   4 -10   4        0.82        1.54      2.12 o 
   5 -10   4        6.47        6.09      1.92 o 
   6 -10   4        4.61        3.18      2.13 o 
   7 -10   4        1.61        1.12      1.73 o 
   8 -10   4        0.02        1.43      2.04 o 
   9 -10   4        0.13        4.55      3.07 o 
  -5  -9   4        4.39        5.87      3.00 o 
  -4  -9   4        2.28        1.12      2.00 o 
  -3  -9   4        0.00        4.29      2.37 o 
  -2  -9   4        2.08        5.97      4.14 o 
  -1  -9   4        0.26        2.98      4.12 o 
   0  -9   4       98.42      106.96      8.52 o 
   1  -9   4        4.57        4.49      3.36 o 
   2  -9   4        3.36       -0.38      0.80 o 
   3  -9   4        0.29        3.20      1.52 o 
   4  -9   4       40.76       39.41      2.73 o 
   5  -9   4        0.01        1.87      1.10 o 
   6  -9   4        0.08        1.52      1.80 o 
   7  -9   4        5.96       11.33      2.86 o 
   8  -9   4        0.71        5.52      5.20 o 
   9  -9   4        0.11       -2.43      3.11 o 
  10  -9   4        1.10       -0.45      2.35 o 
  -6  -8   4        2.43        1.07      2.21 o 
  -5  -8   4        0.47       -0.24      1.92 o 
  -4  -8   4        8.69       11.09      6.65 o 
  -3  -8   4        0.10        1.17      1.81 o 
  -2  -8   4        0.46       -2.86      2.86 o 
  -1  -8   4        6.34        9.04      2.38 o 
   0  -8   4        0.86       -0.43      1.21 o 
   1  -8   4       30.13       36.00      3.33 o 
   2  -8   4       80.03       77.38      3.37 o 
   3  -8   4        5.87        7.07      1.18 o 
   4  -8   4        2.32        2.11      0.94 o 
   5  -8   4        0.07        0.19      1.06 o 
   6  -8   4        0.12        1.60      1.75 o 
   7  -8   4       73.44       78.13      6.95 o 
   8  -8   4        0.12        0.40      1.75 o 
   9  -8   4        0.76        0.99      2.00 o 
  10  -8   4        0.10        0.22      2.00 o 
  -6  -7   4        0.09        5.30      3.53 o 
  -5  -7   4        5.66        3.42      2.50 o 
  -4  -7   4        1.22        3.35      4.04 o 
  -3  -7   4        2.12        0.18      1.37 o 
  -2  -7   4        0.40        1.88      2.14 o 
  -1  -7   4       52.55       37.41      3.26 o 
   0  -7   4       17.67       24.99      2.97 o 
   1  -7   4      248.13      270.28     11.21 o 
   2  -7   4       12.59       16.08      1.40 o 
   3  -7   4       13.97       15.99      1.49 o 
   4  -7   4        5.46        7.75      1.08 o 
   5  -7   4        0.52        1.78      1.32 o 
   6  -7   4        2.81        4.69      1.86 o 
   7  -7   4       27.95       30.04      5.42 o 
   8  -7   4        7.00       12.10      3.00 o 
   9  -7   4        1.59        4.53      2.54 o 
  10  -7   4        0.72       -1.42      3.68 o 
  -7  -6   4        0.00       -0.15      2.13 o 
  -6  -6   4        0.00        3.47      2.25 o 
  -5  -6   4       12.16        9.25      2.58 o 
  -4  -6   4        9.51        9.83      2.64 o 
  -3  -6   4       50.70       44.38      3.81 o 
  -2  -6   4        0.24        0.60      1.25 o 
  -1  -6   4       13.37       11.24      1.84 o 
   0  -6   4      146.13      131.98     11.96 o 
   1  -6   4        6.91        7.14      1.15 o 
   2  -6   4      179.36      176.97      6.62 o 
   3  -6   4       17.73       17.04      1.66 o 
   4  -6   4        0.23        0.60      0.88 o 
   5  -6   4       10.67        9.58      2.03 o 
   6  -6   4       11.50       18.40      3.06 o 
   7  -6   4        1.50        4.02      2.17 o 
   8  -6   4        9.13        9.00      2.68 o 
   9  -6   4        1.83        1.47      1.93 o 
  10  -6   4        0.04       -0.20      2.02 o 
  -8  -5   4        0.07       -1.09      2.42 o 
  -7  -5   4        1.24        0.45      1.97 o 
  -6  -5   4        1.59        3.83      2.32 o 
  -5  -5   4        1.34        1.69      3.13 o 
  -4  -5   4       36.54       39.44      3.46 o 
  -3  -5   4       47.08       43.97      4.00 o 
  -2  -5   4      106.33      105.59      4.98 o 
  -1  -5   4        1.90        5.17      2.54 o 
   0  -5   4       33.05       35.09      3.50 o 
   1  -5   4        2.37        3.12      1.00 o 
   2  -5   4        0.55        0.97      1.15 o 
   3  -5   4        7.29        9.26      1.01 o 
   4  -5   4      109.98      112.56      8.69 o 
   5  -5   4        8.67        7.44      4.48 o 
   6  -5   4      109.29      101.58     10.33 o 
   7  -5   4       11.88        7.38      2.54 o 
   8  -5   4        0.24       -1.43      2.15 o 
   9  -5   4        0.10       -0.70      1.77 o 
  10  -5   4        4.16        0.35      1.92 o 
  -8  -4   4        0.02        7.29      3.21 o 
  -7  -4   4        9.24       13.94      3.54 o 
  -6  -4   4       17.45       13.07      5.77 o 
  -5  -4   4       40.19       40.54      6.80 o 
  -4  -4   4      149.12      149.21      7.69 o 
  -3  -4   4       22.63       18.83      2.18 o 
  -2  -4   4      172.71      177.70      6.80 o 
  -1  -4   4      174.52      147.80      5.68 o 
   0  -4   4        1.92       -0.29      0.50 o 
   1  -4   4      344.36      374.00     43.54 o 
   2  -4   4      205.58      204.22      4.80 o 
   3  -4   4       19.69       18.45      1.04 o 
   4  -4   4      761.54      631.25     40.60 o 
   5  -4   4       12.14       15.07      2.35 o 
   6  -4   4        0.28        1.26      1.48 o 
   7  -4   4        2.49        4.15      1.98 o 
   8  -4   4        0.56        1.66      3.61 o 
   9  -4   4        0.84        9.38      4.03 o 
  10  -4   4        0.40        0.27      2.10 o 
  -9  -3   4        0.03       -2.18      4.00 o 
  -8  -3   4        2.32        4.03      2.61 o 
  -7  -3   4        5.13        3.32      2.24 o 
  -6  -3   4        6.91       11.46      2.68 o 
  -5  -3   4        2.00        4.49      1.42 o 
  -4  -3   4       74.68       68.05      3.04 o 
  -3  -3   4      227.72      224.69      6.91 o 
  -2  -3   4      596.76      622.13     18.23 o 
  -1  -3   4       43.85       37.19      2.10 o 
   0  -3   4      874.60      884.93     21.75 o 
   1  -3   4      515.33      489.32     12.98 o 
   2  -3   4      403.90      416.76     11.71 o 
   3  -3   4      550.58      546.08      9.63 o 
   4  -3   4      978.90     1019.50     31.14 o 
   5  -3   4        0.65        2.19      3.53 o 
   6  -3   4       58.74       65.77      4.81 o 
   7  -3   4        9.18       16.00      2.94 o 
   8  -3   4        3.84        8.51      3.38 o 
   9  -3   4        1.74       -0.91      1.97 o 
  10  -3   4        0.86        3.23      2.40 o 
  -9  -2   4        4.63        6.19      2.81 o 
  -8  -2   4       20.51       26.58      4.48 o 
  -7  -2   4        8.14        6.95      1.47 o 
  -6  -2   4       12.60       12.06      1.83 o 
  -5  -2   4       75.18       70.23      2.99 o 
  -4  -2   4      189.93      186.12      5.65 o 
  -3  -2   4       15.44       24.74      1.23 o 
  -2  -2   4      860.26      851.53     15.11 o 
  -1  -2   4      639.23      603.29     10.45 o 
   0  -2   4       75.88       86.19      2.85 o 
   1  -2   4        1.63        0.15      0.35 o 
   2  -2   4       66.09       78.19      2.02 o 
   3  -2   4     1156.54     1101.99     34.94 o 
   4  -2   4      293.92      267.35     13.60 o 
   5  -2   4       51.98       45.00      3.20 o 
   6  -2   4       90.78       94.21      5.87 o 
   7  -2   4        1.85        3.52      1.82 o 
   8  -2   4        3.53        2.84      2.69 o 
   9  -2   4        0.35        4.13      2.79 o 
  10  -2   4        0.34        0.63      2.34 o 
 -10  -1   4        0.72       -2.56      3.86 o 
  -9  -1   4        4.67        4.68      2.57 o 
  -8  -1   4       10.44       10.44      2.39 o 
  -7  -1   4       21.38       17.79      2.07 o 
  -6  -1   4       66.71       67.23      5.63 o 
  -5  -1   4        2.62        8.99      1.30 o 
  -4  -1   4      100.27      112.56      3.56 o 
  -3  -1   4      298.19      318.72     10.18 o 
  -2  -1   4       14.00       12.17      0.81 o 
  -1  -1   4      737.60      626.92     53.37 o 
   0  -1   4      148.00      151.43      3.87 o 
   1  -1   4       26.52       23.52      1.15 o 
   2  -1   4       23.48       19.03      0.95 o 
   3  -1   4      191.32      177.01      3.88 o 
   4  -1   4       69.76       66.22      2.59 o 
   5  -1   4       85.67       74.09      4.98 o 
   6  -1   4       79.25       90.77      6.25 o 
   7  -1   4        7.63       10.59      3.27 o 
   8  -1   4        9.12       13.97      3.33 o 
   9  -1   4        0.64        2.76      2.51 o 
 -10   0   4        0.07       -0.17      3.06 o 
  -9   0   4        8.39       11.10      2.39 o 
  -8   0   4       12.81       16.38      2.29 o 
  -7   0   4        6.60       11.18      1.88 o 
  -6   0   4      113.56      107.22      4.64 o 
  -5   0   4       66.28       61.55      2.99 o 
  -4   0   4       74.06       79.94      2.88 o 
  -3   0   4      483.69      512.16     10.46 o 
  -2   0   4      245.93      232.95     11.25 o 
  -1   0   4     1334.98     1307.67     23.33 o 
   0   0   4       43.41       39.18      1.70 o 
   1   0   4        5.27        4.47      0.59 o 
   2   0   4      389.15      335.02     32.83 o 
   3   0   4      202.86      193.10      4.60 o 
   4   0   4       67.72       61.58      2.67 o 
   5   0   4       67.12       68.42      3.39 o 
   6   0   4       14.70       14.49      2.64 o 
   7   0   4        5.41       11.74      2.84 o 
   8   0   4        1.46        1.50      3.23 o 
   9   0   4        0.20       -1.69      2.21 o 
 -10   1   4        0.63        1.16      1.89 o 
  -9   1   4        4.55        8.19      2.16 o 
  -8   1   4        1.94        0.85      1.63 o 
  -7   1   4       22.27       17.24      2.19 o 
  -6   1   4        0.05       -0.13      1.17 o 
  -5   1   4        9.62       11.85      1.47 o 
  -4   1   4      314.94      292.87      7.20 o 
  -3   1   4      140.42      133.77      4.81 o 
  -2   1   4      212.77      216.78      3.84 o 
  -1   1   4        7.10       11.37      0.43 o 
   0   1   4        0.58        1.43      0.29 o 
   1   1   4      914.94      924.79     15.89 o 
   2   1   4      405.66      456.61      9.29 o 
   3   1   4        1.59        7.66      2.14 o 
   4   1   4      128.27      154.57      4.78 o 
   5   1   4       86.83       74.54      3.21 o 
   6   1   4       31.65       33.54      3.58 o 
   7   1   4        1.43        2.58      2.60 o 
   8   1   4        0.17       -0.22      1.68 o 
   9   1   4        0.37        2.28      2.40 o 
 -10   2   4        2.88        0.59      3.05 o 
  -9   2   4        0.67       -1.55      1.55 o 
  -8   2   4       58.03       70.90      4.51 o 
  -7   2   4       96.54       94.78      5.69 o 
  -6   2   4      285.92      309.03      9.74 o 
  -5   2   4      382.55      350.33     10.77 o 
  -4   2   4      240.82      218.17      7.77 o 
  -3   2   4       48.88       51.63      1.49 o 
  -2   2   4        3.33        3.10      0.32 o 
  -1   2   4      495.16      493.82     12.22 o 
   0   2   4      453.70      464.28      7.28 o 
   1   2   4      136.50      124.46      2.98 o 
   2   2   4      415.36      395.12      9.10 o 
   3   2   4      484.83      487.65     11.83 o 
   4   2   4       23.39       24.96      1.89 o 
   5   2   4       96.80       97.71      5.69 o 
   6   2   4        3.10        6.26      2.67 o 
   7   2   4        0.00       -0.89      2.25 o 
   8   2   4        0.73        8.90      3.04 o 
 -11   3   4        0.64        3.79      3.04 o 
 -10   3   4        0.91        0.86      2.11 o 
  -9   3   4        9.56       10.82      2.07 o 
  -8   3   4       26.12       25.07      3.86 o 
  -7   3   4        5.76        5.50      1.52 o 
  -6   3   4       10.44       17.16      2.27 o 
  -5   3   4      108.37      108.03     12.05 o 
  -4   3   4      166.05      157.39      4.48 o 
  -3   3   4        2.93        4.75      0.71 o 
  -2   3   4     1670.70     1723.94     41.85 o 
  -1   3   4      727.74      725.73      8.58 o 
   0   3   4       46.19       60.20      2.00 o 
   1   3   4        1.09        2.18      1.24 o 
   2   3   4       15.72       19.15      2.20 o 
   3   3   4       42.36       52.61      3.47 o 
   4   3   4       67.26       68.38      3.41 o 
   5   3   4        6.03        9.83      1.71 o 
   6   3   4        5.64        4.36      1.49 o 
   7   3   4        0.43        0.41      1.56 o 
   8   3   4        2.98       -0.91      2.78 o 
 -11   4   4        0.52        3.36      3.02 o 
 -10   4   4        8.54        6.96      6.21 o 
  -9   4   4       55.73       51.67      4.10 o 
  -8   4   4        2.28        2.28      1.32 o 
  -7   4   4        9.98       10.38      2.80 o 
  -6   4   4        6.10        7.91      1.92 o 
  -5   4   4      131.98      136.93      4.37 o 
  -4   4   4        5.95        4.02      0.70 o 
  -3   4   4        1.01        1.99      0.40 o 
  -2   4   4        0.90        0.65      0.46 o 
  -1   4   4       35.70       33.51      2.71 o 
   0   4   4     1034.34     1166.15     22.46 o 
   1   4   4      188.90      200.58      5.73 o 
   2   4   4        5.39        3.62      1.07 o 
   3   4   4        0.00       -0.10      1.00 o 
   4   4   4       57.62       50.08      3.43 o 
   5   4   4       10.59       13.58      2.65 o 
   6   4   4        4.16        2.66      2.05 o 
   7   4   4       14.36       19.43      3.84 o 
 -11   5   4        2.05       -0.15      2.00 o 
 -10   5   4        2.64        8.09      7.91 o 
  -9   5   4        0.34        0.64      1.21 o 
  -8   5   4        0.10       -0.09      0.97 o 
  -7   5   4        4.12        5.09      2.09 o 
  -6   5   4       14.64       11.49      1.33 o 
  -5   5   4      126.44      116.22      4.04 o 
  -4   5   4      350.16      336.78     16.35 o 
  -3   5   4        1.71        1.51      0.70 o 
  -2   5   4        8.57        8.40      0.67 o 
  -1   5   4        2.97        6.35      0.91 o 
   0   5   4      345.94      335.33      8.23 o 
   1   5   4        5.87       10.56      1.24 o 
   2   5   4        1.85        2.61      1.13 o 
   3   5   4       91.09       96.87      4.54 o 
   4   5   4       30.99       26.77      2.57 o 
   5   5   4        6.77        8.75      2.39 o 
   6   5   4        0.72        1.14      1.24 o 
   7   5   4        0.05       -3.72      4.29 o 
 -11   6   4        0.06        0.13      1.93 o 
 -10   6   4        0.64        1.73      2.00 o 
  -9   6   4       12.52       14.63      2.31 o 
  -8   6   4        2.58        0.40      0.95 o 
  -7   6   4       32.64       28.85      3.14 o 
  -6   6   4       43.25       51.50      3.86 o 
  -5   6   4       31.14       22.00      2.60 o 
  -4   6   4       12.76       13.52      1.22 o 
  -3   6   4       41.68       39.96      2.74 o 
  -2   6   4        0.05        1.05      0.87 o 
  -1   6   4       57.00       58.05      4.53 o 
   0   6   4       68.42       54.90      3.01 o 
   1   6   4       10.81        8.78      1.38 o 
   2   6   4       15.22       11.94      1.84 o 
   3   6   4       14.35       21.67      2.67 o 
   4   6   4        0.42       -0.07      1.01 o 
   5   6   4        0.71        3.69      2.29 o 
   6   6   4        1.00        5.27      4.72 o 
 -11   7   4        0.11        2.89      4.45 o 
 -10   7   4        2.75        1.21      2.12 o 
  -9   7   4        2.65        1.64      2.06 o 
  -8   7   4       20.94       20.85      2.37 o 
  -7   7   4        0.94        3.25      1.59 o 
  -6   7   4       12.12       16.60      3.27 o 
  -5   7   4       86.41       86.25      6.62 o 
  -4   7   4        2.31        4.58      1.20 o 
  -3   7   4       96.46      106.62      3.64 o 
  -2   7   4       46.60       62.95      3.40 o 
  -1   7   4       41.66       32.80      1.93 o 
   0   7   4       40.94       45.80      2.55 o 
   1   7   4      120.78      132.29      5.52 o 
   2   7   4        5.08        2.65      1.33 o 
   3   7   4       12.18       13.37      2.09 o 
   4   7   4        2.39        3.09      2.19 o 
   5   7   4        0.02        3.65      3.06 o 
 -11   8   4        0.00       -1.19      3.72 o 
 -10   8   4        0.93       -0.01      1.84 o 
  -9   8   4       22.96       16.05      3.17 o 
  -8   8   4        1.11        4.19      3.00 o 
  -7   8   4       11.41        6.01      3.72 o 
  -6   8   4        0.00        2.68      1.14 o 
  -5   8   4        7.95       14.12      1.53 o 
  -4   8   4      124.88      132.34      8.17 o 
  -3   8   4        9.10        7.45      1.12 o 
  -2   8   4       20.08       19.79      2.26 o 
  -1   8   4      231.18      222.14      7.55 o 
   0   8   4       90.30       84.54      4.11 o 
   1   8   4        0.00       -0.53      0.90 o 
   2   8   4        0.80       -0.63      1.16 o 
   3   8   4        3.82        2.53      2.09 o 
   4   8   4        0.97       -0.93      2.01 o 
   5   8   4        0.26       -2.14      2.29 o 
 -10   9   4        0.07        0.21      2.68 o 
  -9   9   4       17.10       23.87      6.38 o 
  -8   9   4       17.31       19.70      2.46 o 
  -7   9   4        0.61        2.36      2.05 o 
  -6   9   4       12.38       11.41      2.00 o 
  -5   9   4        2.05        1.97      2.23 o 
  -4   9   4       51.44       41.78      4.44 o 
  -3   9   4        0.03       -0.52      0.83 o 
  -2   9   4       32.21       29.73      2.95 o 
  -1   9   4        4.64        1.78      1.75 o 
   0   9   4       28.45       28.12      2.51 o 
   1   9   4        0.22        1.72      1.30 o 
   2   9   4        1.82        4.18      3.20 o 
   3   9   4        0.18       -0.18      1.58 o 
   4   9   4        0.06       -1.40      3.38 o 
 -10  10   4        2.89        4.14      5.00 o 
  -9  10   4        0.00       -0.57      3.56 o 
  -8  10   4        1.99        0.97      1.78 o 
  -7  10   4        1.93        3.95      2.25 o 
  -6  10   4        9.64       11.33      2.60 o 
  -5  10   4        8.48        8.55      2.79 o 
  -4  10   4        2.26        2.33      2.38 o 
  -3  10   4        0.33        1.81      1.08 o 
  -2  10   4        9.06       14.62      2.21 o 
  -1  10   4        1.38        6.74      2.14 o 
   0  10   4        6.13        5.00      1.65 o 
   1  10   4        0.87        8.94      2.58 o 
   2  10   4        0.25        3.87      3.44 o 
   3  10   4        0.34        2.45      3.94 o 
  -9  11   4        3.77        6.02      4.45 o 
  -8  11   4        0.62       -2.24      2.24 o 
  -7  11   4        4.19        3.38      2.34 o 
  -6  11   4       25.37       28.73      5.66 o 
  -5  11   4        1.92        4.71      2.53 o 
  -4  11   4       25.95       26.79      4.15 o 
  -3  11   4        4.25        4.37      2.42 o 
  -2  11   4        0.03       -1.60      1.97 o 
  -1  11   4        1.36        3.87      2.01 o 
   0  11   4        0.03        0.14      2.57 o 
   1  11   4        0.16        5.86      4.60 o 
  -8  12   4        0.47        3.83      4.62 o 
  -7  12   4        0.49        2.39      2.51 o 
  -6  12   4        3.26        7.60      9.58 o 
  -5  12   4        1.56       -1.11      2.62 o 
  -4  12   4        0.14        4.40      2.32 o 
  -3  12   4        0.03        0.19      3.29 o 
  -2  12   4        1.43       -0.14      2.62 o 
  -1  12   4        0.10        0.87      2.59 o 
   0  12   4        2.96        4.27      4.49 o 
  -7  13   4        1.66        1.38      2.27 o 
  -6  13   4        0.24       -1.01      2.35 o 
  -5  13   4        1.43        8.97      5.51 o 
  -4  13   4        1.07        0.62      2.91 o 
  -3  13   4        1.97        2.97      3.86 o 
  -2  13   4        1.00        0.54      2.57 o 
   1 -13   5        1.37        0.13      2.06 o 
   2 -13   5        0.40        0.40      1.69 o 
   3 -13   5        0.31        5.37      3.09 o 
   4 -13   5        0.53        2.48      3.37 o 
   5 -13   5        4.96        4.14      4.05 o 
   6 -13   5        3.02        3.24      3.64 o 
  -1 -12   5        2.92        2.38      2.56 o 
   0 -12   5        0.19        3.53      2.58 o 
   1 -12   5        1.26       -1.91      2.58 o 
   2 -12   5        2.77        0.78      1.98 o 
   3 -12   5       12.39       15.06      3.42 o 
   4 -12   5       22.42       28.76      4.33 o 
   5 -12   5        2.16        3.11      2.92 o 
   6 -12   5        0.04        1.16      2.31 o 
   7 -12   5        0.22        1.41      2.41 o 
  -2 -11   5        1.52       -1.52      2.51 o 
  -1 -11   5        2.15       -0.23      1.87 o 
   0 -11   5        0.16        0.77      1.99 o 
   1 -11   5        0.06        0.40      3.26 o 
   2 -11   5       15.28       15.33      4.53 o 
   3 -11   5        3.03        2.42      1.96 o 
   4 -11   5        0.57        0.00      1.12 o 
   5 -11   5        0.15        3.33      2.95 o 
   6 -11   5        9.24        9.36      6.63 o 
   7 -11   5        0.05        0.71      1.84 o 
   8 -11   5        0.50        0.74      2.42 o 
  -3 -10   5        0.34        1.89      2.17 o 
  -2 -10   5        5.02        2.82      2.38 o 
  -1 -10   5        0.38        0.93      1.94 o 
   0 -10   5       11.73       14.61      9.14 o 
   1 -10   5        0.73        2.83      2.13 o 
   2 -10   5        7.68        9.19      4.26 o 
   3 -10   5        3.98        5.68      2.20 o 
   4 -10   5        0.47        0.22      1.50 o 
   5 -10   5        0.15        3.67      2.98 o 
   6 -10   5        0.28        1.19      2.72 o 
   7 -10   5        0.01       -0.61      1.99 o 
   8 -10   5        0.42       -2.62      2.62 o 
   9 -10   5        2.22        0.35      1.97 o 
  -4  -9   5        1.25        2.43      3.66 o 
  -3  -9   5        0.85        1.11      2.13 o 
  -2  -9   5        1.12        2.94      2.50 o 
  -1  -9   5        0.02       -0.21      2.77 o 
   0  -9   5        0.84        2.44      1.85 o 
   1  -9   5       22.46       16.31      3.72 o 
   2  -9   5       14.27       15.31      1.48 o 
   3  -9   5        8.50        4.04      3.04 o 
   4  -9   5       27.63       28.84      2.34 o 
   5  -9   5       32.61       39.96     13.15 o 
   6  -9   5       20.85       26.31      4.08 o 
   7  -9   5        3.81        1.10      1.89 o 
   8  -9   5        0.47        0.71      1.82 o 
   9  -9   5        0.55        2.46      2.60 o 
  -5  -8   5        1.93        2.17      2.64 o 
  -4  -8   5        2.12        3.26      2.36 o 
  -3  -8   5        2.52        1.84      2.14 o 
  -2  -8   5       17.53       15.34      2.61 o 
  -1  -8   5        2.80        3.36      2.02 o 
   0  -8   5        3.11        3.08      1.86 o 
   1  -8   5       16.05       16.91      4.53 o 
   2  -8   5       15.49       14.60      1.86 o 
   3  -8   5       50.08       51.98      4.56 o 
   4  -8   5        0.98        1.12      0.88 o 
   5  -8   5        5.63        3.82      1.97 o 
   6  -8   5       34.57       37.19      4.15 o 
   7  -8   5        8.35       12.92      3.50 o 
   8  -8   5        6.28        3.84      2.45 o 
   9  -8   5        0.14       -0.11      1.64 o 
  10  -8   5        0.33       -2.10      2.46 o 
  -6  -7   5        6.29        6.33      3.21 o 
  -5  -7   5        0.93       -1.83      1.83 o 
  -4  -7   5       11.50        5.34      3.58 o 
  -3  -7   5        1.44        6.40      4.61 o 
  -2  -7   5        2.16        2.05      1.50 o 
  -1  -7   5        1.14        4.31      3.84 o 
   0  -7   5       47.77       47.69      4.10 o 
   1  -7   5       95.15      107.54      8.39 o 
   2  -7   5       99.27       93.51      3.63 o 
   3  -7   5       27.86       24.82      1.69 o 
   4  -7   5       27.45       23.72      1.69 o 
   5  -7   5        2.86        3.24      4.46 o 
   6  -7   5       11.43        9.46      2.54 o 
   7  -7   5        0.41       -0.83      2.13 o 
   8  -7   5        2.43        4.93      2.13 o 
   9  -7   5        0.27        4.45      2.83 o 
  10  -7   5        1.15       -1.05      4.16 o 
  -7  -6   5        0.55        0.08      1.78 o 
  -6  -6   5        2.44       -0.97      1.87 o 
  -5  -6   5        2.45        2.21      1.97 o 
  -4  -6   5        0.18        0.79      1.45 o 
  -3  -6   5        3.19        2.48      1.49 o 
  -2  -6   5       38.91       31.79      7.98 o 
  -1  -6   5       25.76       22.43      2.40 o 
   0  -6   5       25.99       26.72      2.92 o 
   1  -6   5       34.00       32.34      6.75 o 
   2  -6   5       49.85       49.84      3.50 o 
   3  -6   5      182.49      193.49      5.85 o 
   4  -6   5       26.74       25.44      1.51 o 
   5  -6   5        2.62        0.50      1.44 o 
   6  -6   5        0.36        1.00      1.34 o 
   7  -6   5       42.32       39.83      4.64 o 
   8  -6   5        3.52        6.29      2.24 o 
   9  -6   5        0.06       -0.06      2.60 o 
  10  -6   5        0.25       -0.61      2.23 o 
  -8  -5   5        0.45       -2.44      2.59 o 
  -7  -5   5        0.07        0.84      1.88 o 
  -6  -5   5        2.25        3.59      3.05 o 
  -5  -5   5       13.56       17.96      3.29 o 
  -4  -5   5       17.33       18.97      3.09 o 
  -3  -5   5       41.88       38.26      5.99 o 
  -2  -5   5       43.85       50.22      3.40 o 
  -1  -5   5       17.85       12.83      1.91 o 
   0  -5   5      117.80      117.25      3.38 o 
   1  -5   5      137.47      129.09      5.75 o 
   2  -5   5       66.97       61.29      2.50 o 
   3  -5   5      439.29      480.03     11.46 o 
   4  -5   5       38.43       49.21      2.70 o 
   5  -5   5       57.50       67.59      4.84 o 
   6  -5   5      258.92      229.32     11.28 o 
   7  -5   5        2.40        3.16      1.92 o 
   8  -5   5        0.01       -0.60      2.48 o 
   9  -5   5        0.06        6.90      6.97 o 
  10  -5   5        0.28       -1.70      2.27 o 
  -8  -4   5        0.74        3.69      3.85 o 
  -7  -4   5        3.02       13.38      7.04 o 
  -6  -4   5        1.99        2.57      2.18 o 
  -5  -4   5       69.67       64.25      5.02 o 
  -4  -4   5      268.94      300.07     13.66 o 
  -3  -4   5       65.96       62.27     13.96 o 
  -2  -4   5       46.18       50.37      2.38 o 
  -1  -4   5       21.06       23.44      1.10 o 
   0  -4   5      396.92      440.03      9.55 o 
   1  -4   5        3.39        3.56      0.71 o 
   2  -4   5       28.99       31.21      2.08 o 
   3  -4   5        3.94        3.47      0.94 o 
   4  -4   5      342.89      305.26      8.20 o 
   5  -4   5       57.17       52.04      4.90 o 
   6  -4   5       22.44       16.14      2.49 o 
   7  -4   5        5.43        8.01      2.86 o 
   8  -4   5        1.77        1.93      2.04 o 
   9  -4   5        0.48        0.66      1.97 o 
  10  -4   5        0.75       -0.43      1.90 o 
  -9  -3   5        0.31        3.20      5.14 o 
  -8  -3   5        0.31        1.39      3.63 o 
  -7  -3   5        0.31        1.72      2.08 o 
  -6  -3   5       10.00        9.38      2.33 o 
  -5  -3   5        0.21       -0.27      1.96 o 
  -4  -3   5       76.87       67.06      2.53 o 
  -3  -3   5       19.36       19.52      1.19 o 
  -2  -3   5      928.47      999.35     26.47 o 
  -1  -3   5     1259.76     1221.40     22.58 o 
   0  -3   5        1.58        1.85      1.40 o 
   1  -3   5      489.40      467.35     15.60 o 
   2  -3   5       27.85       32.27      2.18 o 
   3  -3   5      704.33      744.60     15.22 o 
   4  -3   5       30.28       26.82      3.70 o 
   5  -3   5       46.42       59.39      4.40 o 
   6  -3   5        0.68        5.45      1.86 o 
   7  -3   5       30.72       29.28      3.71 o 
   8  -3   5        0.86        0.88      1.91 o 
   9  -3   5        1.18        2.44      2.32 o 
  10  -3   5        0.61        5.29      3.76 o 
  -9  -2   5        0.29        0.76      6.36 o 
  -8  -2   5        8.18       13.07      5.20 o 
  -7  -2   5       22.59       21.60      6.06 o 
  -6  -2   5       31.29       36.33      2.31 o 
  -5  -2   5       38.13       42.27      2.40 o 
  -4  -2   5       64.32       62.61      2.59 o 
  -3  -2   5      205.37      193.59      5.13 o 
  -2  -2   5      260.71      273.23      5.98 o 
  -1  -2   5     1901.59     1925.37     34.17 o 
   0  -2   5     1199.88     1333.54     91.42 o 
   1  -2   5       10.41       12.18      0.96 o 
   2  -2   5       74.58       85.84      2.40 o 
   3  -2   5      421.56      393.75      8.45 o 
   4  -2   5       67.05       56.96      5.53 o 
   5  -2   5       11.00       16.29      2.53 o 
   6  -2   5       45.31       45.64      4.19 o 
   7  -2   5        8.67        7.69      2.43 o 
   8  -2   5        3.31        3.51      2.23 o 
   9  -2   5        1.58       -0.94      2.20 o 
  -9  -1   5        2.05        5.63      2.71 o 
  -8  -1   5        0.17        0.17      1.23 o 
  -7  -1   5        0.01       -1.25      1.25 o 
  -6  -1   5       19.28       24.24      2.56 o 
  -5  -1   5       25.35       20.79      4.02 o 
  -4  -1   5       61.83       60.18      2.61 o 
  -3  -1   5      153.71      183.79      4.83 o 
  -2  -1   5      291.36      277.45      7.62 o 
  -1  -1   5      236.64      231.68      6.54 o 
   0  -1   5        5.25        4.46      0.81 o 
   1  -1   5      417.81      418.28     13.63 o 
   2  -1   5        0.56        0.29      0.73 o 
   3  -1   5      738.73      744.76     16.27 o 
   4  -1   5        8.41        7.78      2.12 o 
   5  -1   5       30.62       29.99      5.31 o 
   6  -1   5       29.43       24.67      5.46 o 
   7  -1   5       33.46       32.35      4.37 o 
   8  -1   5       18.53       22.31      4.19 o 
   9  -1   5        0.00        2.09      2.39 o 
 -10   0   5        2.57        0.97      3.84 o 
  -9   0   5        2.04        4.96      2.73 o 
  -8   0   5        0.20        1.21      1.31 o 
  -7   0   5       12.02       11.50      2.04 o 
  -6   0   5        0.42        0.76      0.98 o 
  -5   0   5        0.00        1.32      0.96 o 
  -4   0   5      255.47      237.60      7.74 o 
  -3   0   5      302.08      364.15     14.43 o 
  -2   0   5       89.95       93.90      2.37 o 
  -1   0   5      530.36      526.76     17.19 o 
   0   0   5        0.15       -0.02      0.60 o 
   1   0   5        3.65        5.25      0.74 o 
   2   0   5       63.53       56.05      2.99 o 
   3   0   5        1.30        4.90      1.52 o 
   4   0   5       14.51       12.75      1.12 o 
   5   0   5      179.71      163.79      8.02 o 
   6   0   5        0.66        5.75      5.10 o 
   7   0   5        0.64       -1.66      1.66 o 
   8   0   5        0.18        2.95      1.97 o 
   9   0   5        0.18        0.26      1.92 o 
 -10   1   5        0.02        2.08      4.05 o 
  -9   1   5        0.03        0.35      1.29 o 
  -8   1   5       30.84       37.80      3.55 o 
  -7   1   5       30.24       29.54      3.00 o 
  -6   1   5      174.78      174.73      6.89 o 
  -5   1   5      106.12      104.04      4.09 o 
  -4   1   5        6.12        9.65      1.48 o 
  -3   1   5      393.35      463.30     11.11 o 
  -2   1   5      216.59      230.89      6.53 o 
  -1   1   5      441.87      360.82     10.23 o 
   0   1   5     1481.79     1361.15     53.06 o 
   1   1   5       22.15       16.19      0.96 o 
   2   1   5      678.35      734.98     15.59 o 
   3   1   5        1.37        3.94      3.09 o 
   4   1   5       19.80       15.86      1.74 o 
   5   1   5       13.24       11.24      1.45 o 
   6   1   5       15.02       14.74      3.80 o 
   7   1   5        8.58        9.01      4.64 o 
   8   1   5        2.10        1.08      2.02 o 
 -10   2   5        3.78        3.09      2.41 o 
  -9   2   5        2.56        4.64      1.91 o 
  -8   2   5        8.41       10.26      2.30 o 
  -7   2   5       83.91       99.65      5.30 o 
  -6   2   5      100.11      122.09      5.18 o 
  -5   2   5       36.41       37.94      3.44 o 
  -4   2   5       23.31       25.26      1.47 o 
  -3   2   5       20.69       22.95      1.02 o 
  -2   2   5       55.32       48.34      0.86 o 
  -1   2   5        1.42        0.51      0.70 o 
   0   2   5      572.89      642.98     10.76 o 
   1   2   5      111.85      125.97      4.66 o 
   2   2   5       18.73       18.60      1.41 o 
   3   2   5        0.08        1.08      0.80 o 
   4   2   5       59.60       53.33      4.11 o 
   5   2   5        7.98        4.80      1.81 o 
   6   2   5        2.91        5.17      1.42 o 
   7   2   5        5.45        2.63      2.16 o 
   8   2   5        0.07       -2.18      2.18 o 
 -10   3   5        0.23       -0.50      1.93 o 
  -9   3   5        0.31       -0.68      1.67 o 
  -8   3   5       37.68       33.59      3.29 o 
  -7   3   5       35.76       33.54      3.67 o 
  -6   3   5        4.71        5.33      2.02 o 
  -5   3   5      118.50      121.72      4.40 o 
  -4   3   5      548.68      470.29     10.34 o 
  -3   3   5     1075.51     1029.76     16.19 o 
  -2   3   5      633.36      626.70     19.87 o 
  -1   3   5       26.71       24.28      1.94 o 
   0   3   5        8.26        8.99      1.41 o 
   1   3   5      257.69      295.34      8.13 o 
   2   3   5       31.04       21.81      1.62 o 
   3   3   5        3.31        5.14      1.32 o 
   4   3   5       28.76       31.15      2.53 o 
   5   3   5        2.67        3.64      2.37 o 
   6   3   5        0.25        1.51      1.86 o 
   7   3   5        8.26        3.58      2.53 o 
   8   3   5        0.65        1.52      3.72 o 
 -11   4   5        2.08       -0.21      2.03 o 
 -10   4   5        0.12        1.55      2.23 o 
  -9   4   5       16.08       14.79      2.45 o 
  -8   4   5      148.22      150.00     10.90 o 
  -7   4   5       12.68       11.89      2.05 o 
  -6   4   5       35.29       25.86      3.19 o 
  -5   4   5       72.40       87.55      4.69 o 
  -4   4   5        8.96        5.64      1.48 o 
  -3   4   5        4.60        9.99      2.51 o 
  -2   4   5       24.27       30.68      4.62 o 
  -1   4   5       70.90       79.18      4.77 o 
   0   4   5       32.46       32.49      1.50 o 
   1   4   5      515.38      550.26     13.67 o 
   2   4   5      102.43      116.90      4.41 o 
   3   4   5       37.24       50.23      3.22 o 
   4   4   5       31.95       34.00      2.91 o 
   5   4   5       15.26       16.23      2.48 o 
   6   4   5        1.03        1.24      1.38 o 
   7   4   5        0.25        0.51      1.95 o 
 -11   5   5        0.72        0.65      3.45 o 
 -10   5   5        0.23        0.38      1.88 o 
  -9   5   5        9.33       13.35      2.46 o 
  -8   5   5        1.24        1.50      2.30 o 
  -7   5   5        1.61        4.94      1.37 o 
  -6   5   5       79.27       69.29      3.11 o 
  -5   5   5        0.87        1.07      0.80 o 
  -4   5   5        1.81        0.75      1.02 o 
  -3   5   5       35.41       43.46      3.95 o 
  -2   5   5       21.24       19.06      2.21 o 
  -1   5   5       39.51       39.17      2.61 o 
   0   5   5       43.19       42.53      2.91 o 
   1   5   5       14.33       23.97      2.55 o 
   2   5   5       39.57       28.16      4.21 o 
   3   5   5       32.18       32.98      3.54 o 
   4   5   5       12.73       17.48      2.64 o 
   5   5   5        4.40        3.17      1.71 o 
   6   5   5        0.25       -1.18      1.91 o 
 -11   6   5        0.26       -0.54      2.81 o 
 -10   6   5        2.74        0.19      3.24 o 
  -9   6   5        3.24        0.15      1.46 o 
  -8   6   5        0.09        2.67      1.58 o 
  -7   6   5      211.86      183.78     15.69 o 
  -6   6   5        0.32        5.21      1.81 o 
  -5   6   5        0.29        0.06      1.51 o 
  -4   6   5       11.76       21.28      2.46 o 
  -3   6   5        1.35        7.24      3.94 o 
  -2   6   5       13.26       12.89      1.99 o 
  -1   6   5       78.13       72.23      6.20 o 
   0   6   5       42.55       37.50      2.44 o 
   1   6   5      189.67      190.61      6.80 o 
   2   6   5        2.50        4.30      3.65 o 
   3   6   5       26.58       18.71      2.46 o 
   4   6   5        2.81        4.38      1.76 o 
   5   6   5        0.23        1.64      2.02 o 
   6   6   5        1.49        6.99      4.41 o 
 -10   7   5        0.75       -0.17      3.26 o 
  -9   7   5        3.26        7.89      1.97 o 
  -8   7   5        0.60       -0.74      1.39 o 
  -7   7   5        2.53        3.47      1.62 o 
  -6   7   5       31.77       27.48      3.06 o 
  -5   7   5       75.12       51.06      9.14 o 
  -4   7   5       15.46       13.99      2.61 o 
  -3   7   5       13.79       14.47      2.28 o 
  -2   7   5       23.60       26.96      1.68 o 
  -1   7   5        3.26        5.90      1.19 o 
   0   7   5       34.49       31.27      2.18 o 
   1   7   5       24.08       25.36      3.08 o 
   2   7   5       14.34       12.69      2.77 o 
   3   7   5        0.00        2.33      1.75 o 
   4   7   5        0.12       -0.78      1.38 o 
   5   7   5        0.02        2.25      2.71 o 
 -10   8   5        1.49        6.05      5.37 o 
  -9   8   5        3.14        2.18      2.13 o 
  -8   8   5        0.11        6.33      4.32 o 
  -7   8   5       42.13       41.65      5.24 o 
  -6   8   5       20.80       21.86      3.41 o 
  -5   8   5       48.04       53.46      4.91 o 
  -4   8   5       33.28       39.81      4.01 o 
  -3   8   5      127.61      104.82      8.36 o 
  -2   8   5       27.58       20.00      1.63 o 
  -1   8   5        0.00       -0.04      0.69 o 
   0   8   5        9.16        8.94      1.59 o 
   1   8   5        3.71        0.55      0.99 o 
   2   8   5        1.10        2.40      1.38 o 
   3   8   5        0.01        1.45      2.12 o 
   4   8   5        0.03        0.19      1.81 o 
 -10   9   5        2.08       -2.95      4.81 o 
  -9   9   5        0.16        1.16      3.35 o 
  -8   9   5        5.63       13.00      3.22 o 
  -7   9   5       13.09       14.07      3.23 o 
  -6   9   5        4.11        7.12      2.33 o 
  -5   9   5        1.30        3.58      2.16 o 
  -4   9   5       37.46       43.28      4.88 o 
  -3   9   5       32.24       36.23      4.28 o 
  -2   9   5        2.02        3.63      1.74 o 
  -1   9   5       34.89       39.44      2.76 o 
   0   9   5        4.63        1.40      1.37 o 
   1   9   5        3.20        0.75      1.12 o 
   2   9   5        0.16        0.26      1.54 o 
   3   9   5        0.18       -1.71      3.51 o 
 -10  10   5        0.73       -0.16      3.51 o 
  -9  10   5        0.13       -0.83      3.33 o 
  -8  10   5       16.49       24.61      8.82 o 
  -7  10   5        0.02        3.40      5.11 o 
  -6  10   5        7.47       11.37      2.59 o 
  -5  10   5       25.95       22.58      3.58 o 
  -4  10   5       15.50       15.13      3.24 o 
  -3  10   5       22.95       21.53      5.15 o 
  -2  10   5        4.37        1.81      5.24 o 
  -1  10   5        9.64       14.70      7.72 o 
   0  10   5        0.00        3.46      2.10 o 
   1  10   5        0.66        0.27      2.68 o 
   2  10   5        2.60       -2.38      3.18 o 
  -9  11   5        1.92        0.60      3.56 o 
  -8  11   5        0.15        3.59      3.10 o 
  -7  11   5        0.70        0.12      3.41 o 
  -6  11   5        3.77       10.30      3.17 o 
  -5  11   5        8.28        5.40      2.39 o 
  -4  11   5        1.23       -1.02      1.93 o 
  -3  11   5        4.12        6.01      2.76 o 
  -2  11   5        0.98        2.44      2.50 o 
  -1  11   5        0.54        3.00      2.26 o 
   0  11   5        0.31       -2.24      3.49 o 
   1  11   5        0.13       -4.10      4.18 o 
  -8  12   5        0.88        0.71      3.81 o 
  -7  12   5        0.42       -0.05      1.66 o 
  -6  12   5        1.24        1.27      2.05 o 
  -5  12   5        0.10       -0.11      2.37 o 
  -4  12   5        0.27        2.15      2.34 o 
  -3  12   5        0.36        7.95      6.22 o 
  -2  12   5        3.73        1.18      2.57 o 
  -1  12   5        0.03        1.64      2.92 o 
  -6  13   5        0.15        1.21      2.32 o 
  -5  13   5        0.29       -0.24      2.06 o 
  -4  13   5        0.23       -0.46      2.94 o 
   2 -13   6        0.24        6.55      8.03 o 
   3 -13   6        4.16       -1.14      2.82 o 
   4 -13   6        4.48        3.27      3.68 o 
   5 -13   6        0.12       -1.24      3.32 o 
   0 -12   6        0.56        0.38      2.14 o 
   1 -12   6        0.10        1.59      2.57 o 
   2 -12   6       14.60       14.44      3.70 o 
   3 -12   6        1.21        0.04      2.33 o 
   4 -12   6        0.04       -1.27      3.00 o 
   5 -12   6        0.09        0.29      2.25 o 
   6 -12   6        0.30        3.30      3.53 o 
   7 -12   6        0.26       -1.43      3.29 o 
  -2 -11   6        0.52        0.21      1.90 o 
  -1 -11   6        1.50        2.85      2.68 o 
   0 -11   6        0.76        1.93      2.34 o 
   1 -11   6        1.15        7.36      6.68 o 
   2 -11   6        2.28       -1.81      2.04 o 
   3 -11   6        2.10       10.60      4.41 o 
   4 -11   6       23.45       24.19      3.72 o 
   5 -11   6        8.66       10.47      2.63 o 
   6 -11   6        2.26        1.87      1.86 o 
   7 -11   6        0.13        1.52      2.07 o 
   8 -11   6        0.00       -1.68      2.32 o 
  -3 -10   6        3.97        5.87      3.15 o 
  -2 -10   6        3.62        7.11      3.47 o 
  -1 -10   6        3.45        1.59      1.96 o 
   0 -10   6        0.50        0.81      1.91 o 
   1 -10   6        2.77       -0.46      1.68 o 
   2 -10   6       22.54       23.27      4.03 o 
   3 -10   6       13.46       16.98      4.34 o 
   4 -10   6       33.04       33.21      2.70 o 
   5 -10   6        0.06       -0.04      1.37 o 
   6 -10   6        3.26        0.85      1.70 o 
   7 -10   6        2.31        0.71      2.01 o 
   8 -10   6        0.09        1.58      2.49 o 
  -4  -9   6        0.44       -1.84      2.24 o 
  -3  -9   6        1.16        0.71      1.78 o 
  -2  -9   6        3.79       10.08      7.54 o 
  -1  -9   6       14.33       10.73      5.11 o 
   0  -9   6        2.20        6.45      2.24 o 
   1  -9   6       32.47       31.05      4.38 o 
   2  -9   6       21.10       17.44      4.84 o 
   3  -9   6       33.50       39.38      7.19 o 
   4  -9   6        2.63        6.90      1.44 o 
   5  -9   6       20.23       21.23      3.05 o 
   6  -9   6        1.40        1.20      1.87 o 
   7  -9   6        0.07        1.47      2.15 o 
   8  -9   6        0.15        2.82      2.28 o 
   9  -9   6        0.15       -3.53      3.99 o 
  -5  -8   6        0.27       -0.99      3.00 o 
  -4  -8   6        2.28        1.28      2.22 o 
  -3  -8   6        0.00        0.30      1.71 o 
  -2  -8   6        4.16        5.96      2.35 o 
  -1  -8   6       18.12       21.05      3.45 o 
   0  -8   6        1.51       10.09      4.09 o 
   1  -8   6        2.98        3.86      5.84 o 
   2  -8   6        2.99        3.23      0.96 o 
   3  -8   6       48.51       49.19      2.95 o 
   4  -8   6        0.24        0.13      0.74 o 
   5  -8   6       35.13       29.59      3.66 o 
   6  -8   6        1.06       -0.45      2.89 o 
   7  -8   6        0.49        5.15      4.59 o 
   8  -8   6        0.25        1.44      3.78 o 
   9  -8   6        0.13        4.29      2.95 o 
  -6  -7   6        0.24       -1.29      2.64 o 
  -5  -7   6        1.02        2.54      2.18 o 
  -4  -7   6        0.89       -0.88      1.83 o 
  -3  -7   6        0.94        0.33      1.53 o 
  -2  -7   6       51.99       40.51      4.37 o 
  -1  -7   6       27.41       22.99      3.20 o 
   0  -7   6       31.91       21.98      5.29 o 
   1  -7   6        1.57        0.96      0.65 o 
   2  -7   6       44.39       35.73      2.95 o 
   3  -7   6        3.83        8.26      1.26 o 
   4  -7   6        2.88        4.80      1.14 o 
   5  -7   6        3.78        5.99      4.55 o 
   6  -7   6        5.84        8.84      3.81 o 
   7  -7   6        1.71        3.57      2.37 o 
   8  -7   6       14.34       12.28      2.94 o 
   9  -7   6        5.04       15.86      4.19 o 
  -7  -6   6        0.08       -0.05      4.44 o 
  -6  -6   6        0.74        0.98      1.75 o 
  -5  -6   6       52.68       51.28      5.00 o 
  -4  -6   6       25.87       14.68      3.13 o 
  -3  -6   6       57.49       38.02      7.21 o 
  -2  -6   6      222.53      245.35     11.67 o 
  -1  -6   6        0.45       -1.36      1.36 o 
   0  -6   6       68.17       59.54      5.25 o 
   1  -6   6       69.31       93.40      8.81 o 
   2  -6   6        2.62        2.80      0.88 o 
   3  -6   6        0.70        0.13      0.61 o 
   4  -6   6        5.55        7.26      2.20 o 
   5  -6   6        0.05        2.55      1.69 o 
   6  -6   6       91.89       81.42      6.58 o 
   7  -6   6        1.41       -0.74      1.56 o 
   8  -6   6        2.16       -1.74      2.08 o 
   9  -6   6        3.50        5.32      2.83 o 
  -7  -5   6        0.01        2.31      2.59 o 
  -6  -5   6        3.40        3.65      2.27 o 
  -5  -5   6       39.05       44.59      8.40 o 
  -4  -5   6        6.48       13.41      3.06 o 
  -3  -5   6        4.62        7.14      2.03 o 
  -2  -5   6       37.27       49.35      4.12 o 
  -1  -5   6       71.14       58.39      7.43 o 
   0  -5   6      238.36      247.37      9.78 o 
   1  -5   6       64.71       57.68      5.00 o 
   2  -5   6      140.79      130.12      4.23 o 
   3  -5   6       40.48       30.99      1.78 o 
   4  -5   6       47.03       43.18      2.83 o 
   5  -5   6      104.31      115.33      7.41 o 
   6  -5   6       86.88       75.71      5.74 o 
   7  -5   6       34.01       42.58      5.72 o 
   8  -5   6        0.69       16.96     11.46 o 
   9  -5   6        2.23        2.90      2.74 o 
  -8  -4   6        4.27       14.41      5.72 o 
  -7  -4   6        2.97        1.05      3.90 o 
  -6  -4   6        3.35        1.60      3.04 o 
  -5  -4   6        2.48        9.34      2.83 o 
  -4  -4   6        0.97        3.87      1.50 o 
  -3  -4   6       48.44       46.55      4.26 o 
  -2  -4   6       12.83        9.25      1.82 o 
  -1  -4   6       22.04       20.36      1.28 o 
   0  -4   6       15.64       15.89      1.30 o 
   1  -4   6        0.03       -0.17      0.56 o 
   2  -4   6       93.71       96.92      6.35 o 
   3  -4   6       23.89       21.34      1.41 o 
   4  -4   6       53.49       49.03      3.46 o 
   5  -4   6      358.64      339.29     14.84 o 
   6  -4   6       16.85       20.99      3.39 o 
   7  -4   6        0.11        5.69      3.55 o 
   8  -4   6        0.19        1.39      2.19 o 
   9  -4   6        0.81        2.93      2.44 o 
  -8  -3   6        5.70       14.15      5.18 o 
  -7  -3   6        2.47       10.79      3.66 o 
  -6  -3   6        0.00        0.34      1.53 o 
  -5  -3   6       24.56       24.57      3.35 o 
  -4  -3   6        0.00       -0.24      0.65 o 
  -3  -3   6       20.78       19.57      1.33 o 
  -2  -3   6      315.52      289.62      9.77 o 
  -1  -3   6      460.46      440.32     12.01 o 
   0  -3   6      117.21      117.68      7.18 o 
   1  -3   6      210.65      215.45      5.77 o 
   2  -3   6      197.57      171.71     40.68 o 
   3  -3   6       12.67       15.26      3.87 o 
   4  -3   6       39.67       36.04      1.66 o 
   5  -3   6       12.33       10.42      2.06 o 
   6  -3   6       14.37       22.28      3.39 o 
   7  -3   6        0.01        2.27      1.76 o 
   8  -3   6        0.04        1.71      2.33 o 
   9  -3   6        0.04        1.14      2.49 o 
  -9  -2   6        1.66        2.18      2.54 o 
  -8  -2   6        0.00        2.46      2.38 o 
  -7  -2   6        1.76        8.46      3.19 o 
  -6  -2   6       15.31       16.85      2.72 o 
  -5  -2   6        1.91        5.53      1.73 o 
  -4  -2   6       28.84       32.64      2.13 o 
  -3  -2   6       19.27       19.64      2.04 o 
  -2  -2   6      290.12      284.74      7.89 o 
  -1  -2   6     1548.37     1651.24     33.22 o 
   0  -2   6       67.21       53.49      2.16 o 
   1  -2   6        0.00        3.00      2.80 o 
   2  -2   6       24.39       27.49      2.01 o 
   3  -2   6       63.65       70.31      2.49 o 
   4  -2   6        9.92        8.07      0.84 o 
   5  -2   6       10.65        6.38      4.05 o 
   6  -2   6       13.82       16.74      2.77 o 
   7  -2   6        2.81        0.40      1.62 o 
   8  -2   6       10.02       16.12      5.59 o 
   9  -2   6        0.99        4.84      2.96 o 
  -9  -1   6        0.24        2.72      2.67 o 
  -8  -1   6        0.96        2.43      2.37 o 
  -7  -1   6        0.34        0.56      1.10 o 
  -6  -1   6        6.93       11.87      1.70 o 
  -5  -1   6       27.72       25.03      2.19 o 
  -4  -1   6        2.06        3.54      1.81 o 
  -3  -1   6      212.31      222.33      6.15 o 
  -2  -1   6      519.93      464.71     30.93 o 
  -1  -1   6        0.23       -0.73      0.73 o 
   0  -1   6      319.83      299.24      8.99 o 
   1  -1   6        3.51        4.30      1.56 o 
   2  -1   6       36.28       28.64      2.88 o 
   3  -1   6       98.22       88.73      2.94 o 
   4  -1   6        0.40        0.87      0.57 o 
   5  -1   6        7.76       11.24      2.28 o 
   6  -1   6       35.83       34.91      3.66 o 
   7  -1   6        3.57        5.72      2.29 o 
   8  -1   6        0.92       -0.17      2.24 o 
   9  -1   6        0.82        2.17      3.08 o 
 -10   0   6        2.20        2.25      3.80 o 
  -9   0   6        2.18        4.06      2.63 o 
  -8   0   6        0.15        1.61      1.46 o 
  -7   0   6       65.34       77.62      4.64 o 
  -6   0   6      228.22      249.49      9.29 o 
  -5   0   6      214.58      220.54      7.18 o 
  -4   0   6       51.56       49.93      2.51 o 
  -3   0   6      129.19      122.78      4.93 o 
  -2   0   6        0.14        0.36      0.53 o 
  -1   0   6      154.72      178.70      6.48 o 
   0   0   6       25.35       29.44      1.19 o 
   1   0   6      206.21      190.89      4.66 o 
   2   0   6      120.70      120.92      3.61 o 
   3   0   6       65.60       73.52      2.89 o 
   4   0   6       12.29       16.67      1.39 o 
   5   0   6        2.82        2.03      0.89 o 
   6   0   6        0.19        0.58      1.33 o 
   7   0   6        0.58        1.88      1.67 o 
   8   0   6        0.01       -0.95      3.12 o 
 -10   1   6        1.62        2.83      4.48 o 
  -9   1   6       12.86       15.91      2.84 o 
  -8   1   6        6.38       14.32      2.96 o 
  -7   1   6        2.06        1.20      1.23 o 
  -6   1   6       14.65       14.55      2.03 o 
  -5   1   6       32.62       34.55      2.36 o 
  -4   1   6       31.42       38.69      2.00 o 
  -3   1   6        2.08        2.80      0.60 o 
  -2   1   6       39.82       46.68      2.93 o 
  -1   1   6       46.00       32.10      2.80 o 
   0   1   6      269.74      224.22      4.60 o 
   1   1   6      144.67      131.14      4.68 o 
   2   1   6       37.27       30.92      1.79 o 
   3   1   6        2.47        2.17      1.01 o 
   4   1   6       50.86       41.96      2.62 o 
   5   1   6       10.82       10.38      1.41 o 
   6   1   6        5.21        5.79      4.00 o 
   7   1   6        0.58       -0.04      1.28 o 
   8   1   6        0.06       -1.33      2.34 o 
 -10   2   6        1.20        3.54      2.74 o 
  -9   2   6        0.44       -1.66      1.73 o 
  -8   2   6       20.79       23.96      3.31 o 
  -7   2   6       18.70       22.89      2.71 o 
  -6   2   6        6.17        2.03      1.74 o 
  -5   2   6       35.47       48.34      4.04 o 
  -4   2   6        0.23        2.40      1.86 o 
  -3   2   6        0.02       -0.47      0.78 o 
  -2   2   6       90.95      102.67      4.68 o 
  -1   2   6       37.10       32.79      1.72 o 
   0   2   6      113.12      105.03      3.82 o 
   1   2   6       10.12        9.18      1.43 o 
   2   2   6      162.47      169.79     10.82 o 
   3   2   6        6.33        5.64      1.22 o 
   4   2   6       11.19       13.13      1.75 o 
   5   2   6        2.86        1.47      1.66 o 
   6   2   6        5.26        4.61      2.05 o 
   7   2   6        0.50        0.83      1.55 o 
   8   2   6        0.32        1.85      2.47 o 
 -10   3   6        4.53        5.81      4.93 o 
  -9   3   6       35.22       38.84      4.21 o 
  -8   3   6        0.90        2.58      2.17 o 
  -7   3   6       56.34       51.87      3.78 o 
  -6   3   6        0.90       -0.47      0.84 o 
  -5   3   6        3.24        4.10      1.69 o 
  -4   3   6       15.18       16.31      2.73 o 
  -3   3   6      174.82      167.72      7.00 o 
  -2   3   6        0.09        2.57      1.92 o 
  -1   3   6       57.85       65.35      3.58 o 
   0   3   6       24.45       20.56      2.53 o 
   1   3   6        0.13        0.08      0.76 o 
   2   3   6       15.24       15.52      2.01 o 
   3   3   6       97.68       91.49      4.11 o 
   4   3   6       48.84       40.59      3.85 o 
   5   3   6        0.25        0.35      1.08 o 
   6   3   6        0.14       -1.33      1.61 o 
   7   3   6        9.19       15.27      5.14 o 
 -10   4   6        4.69        2.10      2.49 o 
  -9   4   6        2.40        7.06      2.98 o 
  -8   4   6        0.33        1.37      1.43 o 
  -7   4   6        0.05        0.60      4.68 o 
  -6   4   6      107.19       99.20      4.59 o 
  -5   4   6       57.70       48.81      2.35 o 
  -4   4   6      113.78      106.46      5.40 o 
  -3   4   6       72.54       82.92      4.19 o 
  -2   4   6      266.11      278.49     10.37 o 
  -1   4   6        9.80       13.11      1.91 o 
   0   4   6       27.18       40.13      1.65 o 
   1   4   6       68.48       66.57      2.75 o 
   2   4   6        1.71        2.16      1.03 o 
   3   4   6        0.07        1.82      1.18 o 
   4   4   6       49.88       48.24      3.60 o 
   5   4   6       15.36       18.26      2.54 o 
   6   4   6        0.23        0.70      1.76 o 
   7   4   6        0.00       -1.84      3.53 o 
 -10   5   6        0.02        1.57      2.25 o 
  -9   5   6        4.34        1.88      2.32 o 
  -8   5   6       25.69       20.46      2.49 o 
  -7   5   6       19.39       21.38      2.15 o 
  -6   5   6        4.50        6.80      2.43 o 
  -5   5   6      105.20      121.47      4.21 o 
  -4   5   6       54.71       55.57      3.82 o 
  -3   5   6       32.37       32.59      8.47 o 
  -2   5   6        0.95        3.58      1.36 o 
  -1   5   6      111.32      124.33      6.31 o 
   0   5   6      134.44      115.81      5.58 o 
   1   5   6        1.50        2.97      0.93 o 
   2   5   6       23.06       24.41      2.36 o 
   3   5   6       70.81       79.14      5.46 o 
   4   5   6        0.73       -0.57      1.09 o 
   5   5   6        0.19        0.74      1.40 o 
   6   5   6        3.15        7.07      4.62 o 
 -10   6   6        0.12        0.75      3.59 o 
  -9   6   6        6.60        3.54      1.63 o 
  -8   6   6        0.04        6.61      4.34 o 
  -7   6   6       16.74       13.94      3.14 o 
  -6   6   6        0.84        9.16      5.70 o 
  -5   6   6        0.42        1.34      1.58 o 
  -4   6   6        5.91        9.77      2.99 o 
  -3   6   6       17.22       15.99      2.35 o 
  -2   6   6        1.02       -1.32      2.29 o 
  -1   6   6        0.23        0.07      1.54 o 
   0   6   6        9.36        6.74      0.97 o 
   1   6   6       36.15       30.74      2.25 o 
   2   6   6        1.14        2.79      1.35 o 
   3   6   6        0.25       -0.53      1.16 o 
   4   6   6        0.85        1.31      1.46 o 
   5   6   6        0.00        1.80      3.28 o 
 -10   7   6        0.61        0.05      3.06 o 
  -9   7   6        0.27        2.27      2.25 o 
  -8   7   6        2.29        0.90      1.80 o 
  -7   7   6      139.66      166.27     10.57 o 
  -6   7   6       61.87       59.84      4.76 o 
  -5   7   6        1.19        0.80      1.50 o 
  -4   7   6      199.74      210.34     10.60 o 
  -3   7   6       46.94       61.61      9.32 o 
  -2   7   6        0.05       -1.57      1.57 o 
  -1   7   6       39.91       34.85      5.77 o 
   0   7   6       56.73       54.32      6.30 o 
   1   7   6       44.95       34.29      2.72 o 
   2   7   6        0.06        1.96      1.90 o 
   3   7   6        6.44       10.10      2.44 o 
   4   7   6        0.27        1.39      1.88 o 
 -10   8   6        0.01       -0.03      3.16 o 
  -9   8   6        1.54        1.72      1.99 o 
  -8   8   6       28.01       18.95      3.83 o 
  -7   8   6        3.85        3.34      2.25 o 
  -6   8   6        8.54       17.32      3.24 o 
  -5   8   6       12.69       13.72      3.07 o 
  -4   8   6       16.89       21.04      3.45 o 
  -3   8   6        0.79        0.52      1.38 o 
  -2   8   6        8.90        7.10      2.90 o 
  -1   8   6        1.52        6.37      2.18 o 
   0   8   6        0.89        7.16      2.47 o 
   1   8   6        0.42        0.02      1.36 o 
   2   8   6        0.95        2.84      2.89 o 
   3   8   6        0.28        1.86      3.26 o 
   4   8   6        0.89        2.29      3.68 o 
 -10   9   6        0.36       -1.56      3.94 o 
  -9   9   6        0.27        5.91      8.57 o 
  -8   9   6        0.32       -2.53      2.53 o 
  -7   9   6        0.01       -0.09      1.47 o 
  -6   9   6       23.92       24.14      4.02 o 
  -5   9   6       18.90       23.34      3.80 o 
  -4   9   6        1.04        2.84      1.92 o 
  -3   9   6        0.26        4.65      2.32 o 
  -2   9   6       34.51       36.35      4.57 o 
  -1   9   6        8.25        8.55      2.75 o 
   0   9   6        6.66        3.60      2.23 o 
   1   9   6        1.51        0.30      1.52 o 
   2   9   6        0.00        2.13      2.87 o 
   3   9   6        0.07       -0.98      3.43 o 
  -9  10   6        2.00        0.17      3.24 o 
  -8  10   6        0.51        2.04      2.30 o 
  -7  10   6       12.59       15.32      3.79 o 
  -6  10   6        9.35       13.66      3.47 o 
  -5  10   6        3.75        3.66      2.23 o 
  -4  10   6       55.51       51.37      5.03 o 
  -3  10   6        2.73        3.38      2.10 o 
  -2  10   6        0.62       -0.31      1.59 o 
  -1  10   6        3.85        8.27      5.53 o 
   0  10   6        7.55        5.65      3.20 o 
   1  10   6        2.45        4.10      3.91 o 
   2  10   6        0.31       -0.81      3.41 o 
  -8  11   6        0.86       -0.04      6.17 o 
  -7  11   6        1.21        8.01      5.58 o 
  -6  11   6        0.00        0.16      2.40 o 
  -5  11   6        0.10        2.11      2.27 o 
  -4  11   6        0.86        1.54      2.72 o 
  -3  11   6        1.10        1.83      1.98 o 
  -2  11   6        0.69        0.57      1.61 o 
  -1  11   6        3.30        3.10      2.40 o 
   0  11   6        0.41       -0.56      3.03 o 
  -7  12   6        1.02        1.20      2.40 o 
  -6  12   6        0.00        1.06      3.60 o 
  -5  12   6        0.01       -1.11      1.90 o 
  -4  12   6        0.00        0.81      1.97 o 
  -3  12   6        6.36       10.11      9.14 o 
  -2  12   6        0.31        3.49      3.08 o 
   0 -12   7        0.52        1.76      2.84 o 
   1 -12   7        0.21       -1.01      2.24 o 
   2 -12   7        0.52       -0.88      2.07 o 
   3 -12   7        0.76        2.90      2.11 o 
   4 -12   7        2.78        6.65      3.46 o 
   5 -12   7        2.79        5.76      3.59 o 
   6 -12   7        0.32        4.38      3.76 o 
  -1 -11   7        2.97       -0.54      3.53 o 
   0 -11   7        0.26        1.95      2.99 o 
   1 -11   7        0.28        1.18      1.92 o 
   2 -11   7        0.09       -0.39      2.35 o 
   3 -11   7        1.42        0.12      1.95 o 
   4 -11   7        0.27        3.08      3.26 o 
   5 -11   7        0.88        1.71      2.64 o 
   6 -11   7        0.76        1.43      2.09 o 
   7 -11   7        0.80        2.13      2.46 o 
  -3 -10   7        0.06        1.42      2.43 o 
  -2 -10   7        0.71       -1.15      1.97 o 
  -1 -10   7        0.39        0.10      3.76 o 
   0 -10   7        0.02       -0.35      1.73 o 
   1 -10   7        3.25        6.79      4.22 o 
   2 -10   7        2.59       -0.56      2.11 o 
   3 -10   7        0.30        0.72      1.42 o 
   4 -10   7        0.08       -0.45      1.02 o 
   5 -10   7        0.59        2.98      3.61 o 
   6 -10   7        9.63       14.04      3.43 o 
   7 -10   7        0.47       -0.16      1.77 o 
   8 -10   7        2.15       10.78      7.63 o 
  -4  -9   7        0.64       -0.81      2.22 o 
  -3  -9   7        1.57        2.91      4.18 o 
  -2  -9   7        2.84       -1.95      2.22 o 
  -1  -9   7        0.03        1.92      2.09 o 
   0  -9   7        3.74        5.13      2.29 o 
   1  -9   7        5.27       11.30      4.91 o 
   2  -9   7       11.50       11.61      2.37 o 
   3  -9   7        0.37        0.83      1.89 o 
   4  -9   7        0.03       -0.67      1.14 o 
   5  -9   7       15.35       10.37      2.55 o 
   6  -9   7        3.84        3.01      2.22 o 
   7  -9   7        5.10        1.33      1.89 o 
   8  -9   7        0.01        0.47      2.17 o 
  -5  -8   7        2.23        3.40      2.94 o 
  -4  -8   7        0.03        1.90      2.35 o 
  -3  -8   7        0.73        0.22      1.64 o 
  -2  -8   7        2.16        3.87      2.13 o 
  -1  -8   7        5.83       13.88      3.17 o 
   0  -8   7      109.81      116.22      8.06 o 
   1  -8   7       14.36       18.59      5.12 o 
   2  -8   7        0.01        1.04      0.84 o 
   3  -8   7       18.59       11.92      2.99 o 
   4  -8   7        1.23        0.69      1.09 o 
   5  -8   7        0.43       -0.08      1.84 o 
   6  -8   7       11.26       18.61      3.63 o 
   7  -8   7        3.57        4.61      5.81 o 
   8  -8   7        1.83        0.13      1.85 o 
   9  -8   7        0.29       -0.39      2.14 o 
  -6  -7   7        1.99        1.84      2.27 o 
  -5  -7   7        0.87        1.99      1.89 o 
  -4  -7   7        0.02        1.09      1.75 o 
  -3  -7   7        5.19        5.64      2.96 o 
  -2  -7   7       71.82       67.74      5.84 o 
  -1  -7   7       12.12       14.26      2.99 o 
   0  -7   7       13.68       11.73      2.59 o 
   1  -7   7       33.91       34.01      2.22 o 
   2  -7   7        5.31        3.01      2.67 o 
   3  -7   7        0.29        2.44      1.25 o 
   4  -7   7        1.02       -0.54      1.02 o 
   5  -7   7        1.42        2.58      1.92 o 
   6  -7   7        0.38        2.28      3.36 o 
   7  -7   7        8.97       15.09      3.37 o 
   8  -7   7       16.90       24.62      5.97 o 
   9  -7   7        0.10       -1.65      2.65 o 
  -6  -6   7        0.01        0.58      2.43 o 
  -5  -6   7        0.65        1.08      2.00 o 
  -4  -6   7        1.60        7.07      7.16 o 
  -3  -6   7       10.70        8.28      2.56 o 
  -2  -6   7       20.44       22.12      3.30 o 
  -1  -6   7       29.48       24.59      2.98 o 
   0  -6   7       36.39       37.85      3.20 o 
   1  -6   7       22.59       29.34      2.23 o 
   2  -6   7       37.05       30.74      2.18 o 
   3  -6   7       22.36       18.55      4.04 o 
   4  -6   7       23.91       24.63      3.38 o 
   5  -6   7        8.87       15.06      2.92 o 
   6  -6   7       37.96       36.81      4.41 o 
   7  -6   7       22.26       28.42      3.69 o 
   8  -6   7       13.24       10.68      3.57 o 
   9  -6   7        0.18       -2.17      3.90 o 
  -7  -5   7        0.70        0.82      2.91 o 
  -6  -5   7        1.58        0.60      4.75 o 
  -5  -5   7        4.39        3.26      1.86 o 
  -4  -5   7       22.63       25.14      3.30 o 
  -3  -5   7       32.66       30.26      4.46 o 
  -2  -5   7        2.17        2.78      1.39 o 
  -1  -5   7      195.99      188.53     11.63 o 
   0  -5   7      114.68      126.96      7.47 o 
   1  -5   7      171.41      148.67      6.15 o 
   2  -5   7        3.49        1.88      0.96 o 
   3  -5   7       31.34       36.21      2.50 o 
   4  -5   7       12.85       19.89      1.53 o 
   5  -5   7        0.15       -0.98      1.39 o 
   6  -5   7        0.33        0.44      3.85 o 
   7  -5   7       17.47       19.91      3.56 o 
   8  -5   7        1.50        0.98      2.94 o 
   9  -5   7        0.74       -0.16      2.03 o 
  -8  -4   7        2.19       -0.44      2.19 o 
  -7  -4   7        0.56        1.42      4.24 o 
  -6  -4   7       12.34       18.69      3.42 o 
  -5  -4   7        0.57        0.88      2.29 o 
  -4  -4   7       28.59       33.64      3.57 o 
  -3  -4   7       24.36       31.54      3.26 o 
  -2  -4   7       99.27       84.22      3.05 o 
  -1  -4   7      180.16      173.43      7.13 o 
   0  -4   7       69.99       92.52      6.83 o 
   1  -4   7       77.67       75.56      3.27 o 
   2  -4   7      118.38      123.31      7.28 o 
   3  -4   7        0.00        1.54      0.87 o 
   4  -4   7       12.30       14.13      2.34 o 
   5  -4   7       38.11       30.47      3.42 o 
   6  -4   7       38.38       55.27      5.34 o 
   7  -4   7        0.14        0.93      4.09 o 
   8  -4   7        0.01       -0.18      1.68 o 
   9  -4   7        0.22       -0.11      1.96 o 
  -8  -3   7        0.03        1.56      2.11 o 
  -7  -3   7        4.23        3.51      3.52 o 
  -6  -3   7        8.54       11.33      2.72 o 
  -5  -3   7        0.01        1.51      2.38 o 
  -4  -3   7       29.06       24.64      1.89 o 
  -3  -3   7        0.65        0.08      1.25 o 
  -2  -3   7       99.45       85.89      6.40 o 
  -1  -3   7       40.38       61.00      6.44 o 
   0  -3   7        2.60        3.72      0.96 o 
   1  -3   7       31.54       33.88      1.98 o 
   2  -3   7       29.83       26.78      5.52 o 
   3  -3   7       44.22       54.45      3.00 o 
   4  -3   7        8.37        9.23      2.48 o 
   5  -3   7      119.28       99.64      6.52 o 
   6  -3   7       97.43       89.05      7.51 o 
   7  -3   7        1.57        1.89      1.80 o 
   8  -3   7        0.26        0.12      1.57 o 
   9  -3   7        0.56       -0.62      1.94 o 
  -9  -2   7        4.37       -1.35      2.76 o 
  -8  -2   7       15.94       18.12      3.96 o 
  -7  -2   7        8.29        6.58      2.46 o 
  -6  -2   7       27.94       28.95      3.11 o 
  -5  -2   7       19.62       18.61      2.00 o 
  -4  -2   7       15.30       19.59      1.80 o 
  -3  -2   7       38.39       42.50      2.13 o 
  -2  -2   7      115.70      119.41     13.10 o 
  -1  -2   7      178.48      172.94      5.20 o 
   0  -2   7      105.41      106.13      4.39 o 
   1  -2   7       13.90       14.55      1.31 o 
   2  -2   7        4.03        5.38      1.48 o 
   3  -2   7      119.93      112.82      4.78 o 
   4  -2   7       90.44       89.50      3.25 o 
   5  -2   7       95.38       93.26      6.89 o 
   6  -2   7        5.96       11.75      2.90 o 
   7  -2   7        0.23       -1.00      1.84 o 
   8  -2   7        0.00        0.94      2.47 o 
   9  -2   7        1.98        0.32      2.37 o 
  -9  -1   7        6.54        9.74      5.70 o 
  -8  -1   7        0.04       18.62      4.16 o 
  -7  -1   7       19.23       20.47      2.52 o 
  -6  -1   7        2.62       -0.09      1.36 o 
  -5  -1   7        0.01        1.10      0.96 o 
  -4  -1   7       46.82       55.86      2.86 o 
  -3  -1   7        1.54        1.43      0.76 o 
  -2  -1   7      256.28      258.90      9.26 o 
  -1  -1   7      643.28      630.49     37.71 o 
   0  -1   7       39.35       39.68      2.66 o 
   1  -1   7       41.85       55.50      2.32 o 
   2  -1   7       10.56       10.03      1.16 o 
   3  -1   7        2.22        1.81      1.43 o 
   4  -1   7       11.82       13.81      1.33 o 
   5  -1   7       13.60       10.65      2.68 o 
   6  -1   7        4.02        3.88      1.83 o 
   7  -1   7        2.92        1.09      1.71 o 
   8  -1   7        0.13        5.14      5.31 o 
  -9   0   7        2.98        7.03      3.47 o 
  -8   0   7        6.43        9.95      3.54 o 
  -7   0   7        1.29        0.59      1.22 o 
  -6   0   7      127.48      123.32      5.71 o 
  -5   0   7       14.82       16.71      2.21 o 
  -4   0   7       19.39       24.28      2.63 o 
  -3   0   7      200.82      194.18      5.52 o 
  -2   0   7      161.39      153.41      4.37 o 
  -1   0   7       99.15      100.34      4.75 o 
   0   0   7      261.45      245.41      6.63 o 
   1   0   7       57.51       59.25      2.35 o 
   2   0   7       31.58       27.88      1.67 o 
   3   0   7       19.82       13.19      2.06 o 
   4   0   7       41.44       53.02      2.70 o 
   5   0   7        9.40       10.52      2.48 o 
   6   0   7        4.79        4.14      2.18 o 
   7   0   7        7.90        5.67      2.70 o 
   8   0   7        0.07        0.86      2.13 o 
 -10   1   7        0.71       -0.91      3.79 o 
  -9   1   7        0.96        3.28      2.00 o 
  -8   1   7       13.01       16.60      3.70 o 
  -7   1   7        0.74       -0.15      1.89 o 
  -6   1   7       46.45       46.99      3.08 o 
  -5   1   7       12.15        9.86      2.28 o 
  -4   1   7      225.06      207.11      6.02 o 
  -3   1   7       41.77       37.19      1.75 o 
  -2   1   7       42.67       58.03      2.00 o 
  -1   1   7      226.45      217.56     12.20 o 
   0   1   7       32.10       18.86      2.08 o 
   1   1   7      229.00      222.37      5.78 o 
   2   1   7       10.89        8.99      2.03 o 
   3   1   7       10.90       11.01      1.49 o 
   4   1   7       42.84       47.12      4.05 o 
   5   1   7        0.60        0.28      1.00 o 
   6   1   7        1.99       -1.06      1.58 o 
   7   1   7        0.33       -0.62      1.80 o 
   8   1   7        0.06       -0.38      2.20 o 
 -10   2   7        1.83        2.30      3.97 o 
  -9   2   7        2.74        3.26      2.16 o 
  -8   2   7       23.75       26.90      3.36 o 
  -7   2   7       91.79       80.74      4.74 o 
  -6   2   7      207.73      194.58     10.26 o 
  -5   2   7       75.44       71.11      3.23 o 
  -4   2   7        7.48       15.23      1.18 o 
  -3   2   7      484.40      458.40     19.17 o 
  -2   2   7       64.95       80.54      4.44 o 
  -1   2   7       44.56       41.99      4.34 o 
   0   2   7      383.91      336.32     13.42 o 
   1   2   7       10.99       13.88      1.11 o 
   2   2   7       63.27       50.60      2.56 o 
   3   2   7      121.62      130.03      5.03 o 
   4   2   7        2.29        0.92      0.96 o 
   5   2   7        0.42        0.88      0.98 o 
   6   2   7        0.22       -1.94      2.32 o 
   7   2   7        7.41        4.61      3.83 o 
 -10   3   7        4.54        9.38      5.43 o 
  -9   3   7        0.27       -1.22      1.76 o 
  -8   3   7       10.21       10.66      2.42 o 
  -7   3   7       18.46       14.50      3.96 o 
  -6   3   7       82.42       78.30      3.74 o 
  -5   3   7        0.21        0.87      1.52 o 
  -4   3   7      134.33      123.55      6.48 o 
  -3   3   7       30.90       40.93      4.05 o 
  -2   3   7       85.34       75.26      4.48 o 
  -1   3   7      460.41      466.02     16.97 o 
   0   3   7       50.79       46.29      4.42 o 
   1   3   7       34.02       36.49      2.36 o 
   2   3   7       31.81       27.15      2.11 o 
   3   3   7       11.62       13.10      2.16 o 
   4   3   7        0.45        1.92      1.56 o 
   5   3   7        5.77        6.66      1.93 o 
   6   3   7        8.02        5.70      3.14 o 
   7   3   7        0.14       -0.08      2.01 o 
 -10   4   7        0.81        5.68      5.11 o 
  -9   4   7        1.94        1.98      2.36 o 
  -8   4   7        3.45        5.59      1.66 o 
  -7   4   7       14.86       18.15      3.00 o 
  -6   4   7        9.54        7.29      1.26 o 
  -5   4   7      135.33      155.06      8.71 o 
  -4   4   7       21.57       39.05      4.44 o 
  -3   4   7        3.41       -0.42      1.03 o 
  -2   4   7        1.19        0.06      0.83 o 
  -1   4   7       56.25       61.57      4.35 o 
   0   4   7        1.64       -1.13      1.39 o 
   1   4   7        6.50        7.22      1.03 o 
   2   4   7       11.71       11.64      1.78 o 
   3   4   7      113.82      110.37      5.38 o 
   4   4   7        4.14        6.77      2.17 o 
   5   4   7        0.79        0.71      1.35 o 
   6   4   7        0.18       11.29      4.49 o 
 -10   5   7        3.52        3.53      4.67 o 
  -9   5   7        0.36        0.51      1.93 o 
  -8   5   7        2.57        5.43      2.35 o 
  -7   5   7       44.26       51.58      4.94 o 
  -6   5   7        1.33        7.11      3.95 o 
  -5   5   7       75.73       91.06      6.27 o 
  -4   5   7        1.38        0.49      1.59 o 
  -3   5   7        7.72        5.99      2.00 o 
  -2   5   7      110.75      110.63      6.11 o 
  -1   5   7       21.12       23.36      2.78 o 
   0   5   7        7.36        8.87      2.28 o 
   1   5   7        1.26        1.58      1.79 o 
   2   5   7       38.41       42.50      4.42 o 
   3   5   7        0.37       -0.89      1.23 o 
   4   5   7        3.42        3.72      2.07 o 
   5   5   7        0.87        0.39      1.29 o 
 -10   6   7        0.53        5.89      5.40 o 
  -9   6   7        1.70        7.39      4.49 o 
  -8   6   7        5.58       -1.53      3.60 o 
  -7   6   7        5.24        2.50      2.05 o 
  -6   6   7        9.32       62.50     28.40 o 
  -5   6   7      114.33      104.42      7.12 o 
  -4   6   7        8.63        9.25      2.42 o 
  -3   6   7       64.08       67.27      5.00 o 
  -2   6   7        0.17        2.45      1.70 o 
  -1   6   7       81.88       67.60      5.33 o 
   0   6   7       90.80       85.60      6.58 o 
   1   6   7        0.01        1.33      1.51 o 
   2   6   7        9.76       11.93      1.87 o 
   3   6   7        7.48        2.95      2.12 o 
   4   6   7        0.88       -0.29      1.24 o 
 -10   7   7        0.02        2.54      4.21 o 
  -9   7   7        1.09        8.09      6.49 o 
  -8   7   7        2.23        1.06      2.06 o 
  -7   7   7        0.81       -0.42      1.69 o 
  -6   7   7        7.30        3.44      2.45 o 
  -5   7   7        9.00        3.31      1.86 o 
  -4   7   7       44.44       53.86      5.11 o 
  -3   7   7      112.52      155.49      9.73 o 
  -2   7   7      104.32      113.62      7.44 o 
  -1   7   7       58.08       69.53      5.80 o 
   0   7   7       13.75       17.73      3.30 o 
   1   7   7        2.26        1.13      1.75 o 
   2   7   7       13.18       16.08      3.10 o 
   3   7   7        0.36       -1.00      2.40 o 
   4   7   7        1.10        8.26      4.60 o 
 -10   8   7        2.01        5.84      5.13 o 
  -9   8   7        0.61        1.24      2.30 o 
  -8   8   7        1.75       -1.98      2.17 o 
  -7   8   7       11.82       17.61      3.76 o 
  -6   8   7        0.10        0.50      1.44 o 
  -5   8   7        4.55        9.36      2.65 o 
  -4   8   7        0.11        1.06      2.62 o 
  -3   8   7        1.79        1.21      2.61 o 
  -2   8   7        8.81       11.64      2.95 o 
  -1   8   7       40.47       37.88      6.29 o 
   0   8   7        7.61        7.70      2.68 o 
   1   8   7        1.69        1.10      1.98 o 
   2   8   7        0.64        2.33      3.76 o 
   3   8   7        1.92        5.32      4.18 o 
  -9   9   7        2.63        1.60      2.37 o 
  -8   9   7        4.55        8.30      4.85 o 
  -7   9   7        6.74        8.94      3.14 o 
  -6   9   7        2.43        2.10      2.15 o 
  -5   9   7       16.38       20.63      4.14 o 
  -4   9   7        4.30        4.40      2.49 o 
  -3   9   7        0.74        0.87      4.49 o 
  -2   9   7        3.76        9.80      8.92 o 
  -1   9   7        9.07        8.87      3.39 o 
   0   9   7        0.79        1.35      2.05 o 
   1   9   7        0.59        3.03      2.35 o 
   2   9   7        0.05        3.78      3.92 o 
  -9  10   7        0.78        3.87      3.97 o 
  -8  10   7        0.10       -0.25      1.87 o 
  -7  10   7        0.40        0.23      1.65 o 
  -6  10   7        0.11        0.09      3.49 o 
  -5  10   7        5.92        8.49      6.15 o 
  -4  10   7        0.00        2.70      2.33 o 
  -3  10   7        0.35       -0.43      2.48 o 
  -2  10   7        1.19        0.04      1.66 o 
  -1  10   7        2.08       -0.44      2.86 o 
   0  10   7        2.24       -0.09      1.59 o 
   1  10   7        0.50       -4.30      4.30 o 
  -8  11   7        1.03        3.96      3.15 o 
  -7  11   7        0.04        2.36      2.25 o 
  -6  11   7        1.42        3.42      6.03 o 
  -5  11   7        0.04       -2.02      2.56 o 
  -4  11   7        0.10       -0.93      2.00 o 
  -3  11   7        0.42        4.40      5.95 o 
  -2  11   7        0.27        1.54      2.84 o 
  -1  11   7        0.02        0.68      2.94 o 
  -6  12   7        0.93        3.13      4.15 o 
  -5  12   7        0.72        3.14      2.82 o 
  -4  12   7        3.65        6.06      3.64 o 
  -3  12   7        0.02       -1.60      3.60 o 
   2 -12   8        0.48       -1.45      2.27 o 
   3 -12   8        0.18       -0.41      2.78 o 
   4 -12   8        3.68        0.43      2.94 o 
   5 -12   8        0.06       -1.38      2.86 o 
  -1 -11   8        0.30       -0.11      2.07 o 
   0 -11   8        0.21        6.83      9.57 o 
   1 -11   8        0.06        0.50      2.58 o 
   2 -11   8        2.38        1.72      4.31 o 
   3 -11   8        5.35        3.49      2.13 o 
   4 -11   8        0.30       -3.03      3.33 o 
   6 -11   8        2.39       11.50      4.21 o 
  -2 -10   8        0.03       -0.66      2.04 o 
  -1 -10   8        1.06       -0.80      1.73 o 
   0 -10   8        0.18        1.49      1.98 o 
   1 -10   8        0.30        2.49      2.22 o 
   2 -10   8        1.42        0.76      1.92 o 
   3 -10   8        0.60        6.23      7.88 o 
   4 -10   8        2.39        0.54      2.73 o 
   5 -10   8       23.11       26.42      4.14 o 
   6 -10   8        0.23        3.76      2.87 o 
   7 -10   8        0.01        0.51      2.22 o 
  -3  -9   8        0.08        2.56      3.86 o 
  -2  -9   8        1.01       -0.21      1.58 o 
  -1  -9   8        8.23        8.24      3.05 o 
   0  -9   8       13.37        9.23      4.81 o 
   1  -9   8        7.39        8.80      3.72 o 
   2  -9   8        3.22        7.97      6.14 o 
   3  -9   8        3.71        5.94      3.69 o 
   4  -9   8        1.31        1.04      3.28 o 
   5  -9   8        0.09        0.00      1.40 o 
   6  -9   8        5.84        0.07      2.61 o 
   7  -9   8        0.54       -0.98      2.07 o 
   8  -9   8        0.35        0.12      2.05 o 
  -4  -8   8        2.17       -0.93      1.88 o 
  -3  -8   8        1.22       -1.81      1.90 o 
  -2  -8   8        4.63        3.03      2.12 o 
  -1  -8   8        0.03        4.67      2.14 o 
   0  -8   8       41.03       51.38      8.77 o 
   1  -8   8        6.40        6.21      3.00 o 
   2  -8   8        0.43        0.20      0.90 o 
   3  -8   8        3.46        1.72      1.12 o 
   4  -8   8        9.06        9.10      2.19 o 
   5  -8   8        4.89        4.74      2.36 o 
   6  -8   8        1.27        0.33      1.78 o 
   7  -8   8        1.67        2.05      2.00 o 
   8  -8   8        2.79        4.10      2.76 o 
  -5  -7   8        1.02        4.46      2.97 o 
  -4  -7   8        2.87        3.35      2.54 o 
  -3  -7   8        0.25        3.16      2.23 o 
  -2  -7   8        5.26        1.27      3.53 o 
  -1  -7   8       58.38       55.67      5.51 o 
   0  -7   8       44.38       40.42      3.94 o 
   1  -7   8       52.71       60.36      4.57 o 
   2  -7   8       74.49       81.45      4.10 o 
   3  -7   8       84.31       80.60      4.90 o 
   4  -7   8        0.00        2.28      1.49 o 
   5  -7   8       23.55       27.83      7.97 o 
   6  -7   8        7.10       10.23      3.95 o 
   7  -7   8        9.30        9.45      3.42 o 
   8  -7   8       10.84       10.75      3.46 o 
  -6  -6   8        0.00        2.10      2.59 o 
  -5  -6   8        1.31        1.28      2.18 o 
  -4  -6   8        2.26        2.35      2.23 o 
  -3  -6   8        1.37       -1.66      1.66 o 
  -2  -6   8       18.89       23.46      3.59 o 
  -1  -6   8       16.95       21.54      6.20 o 
   0  -6   8        0.29        0.29      1.81 o 
   1  -6   8        0.00       -0.09      1.22 o 
   2  -6   8        3.73        3.89      1.33 o 
   3  -6   8        0.63        1.52      1.03 o 
   4  -6   8        0.00       -0.13      1.33 o 
   5  -6   8        4.26        4.65      2.31 o 
   6  -6   8        7.35       11.45      2.84 o 
   7  -6   8       27.40       24.32      4.35 o 
   8  -6   8        2.10        1.38      1.95 o 
  -7  -5   8        0.27       -0.83      2.47 o 
  -6  -5   8        0.43        2.46      3.67 o 
  -5  -5   8        2.80        0.32      1.37 o 
  -4  -5   8       15.21       15.60      3.04 o 
  -3  -5   8       19.43       22.87      3.52 o 
  -2  -5   8        0.80       -0.12      1.33 o 
  -1  -5   8        8.08       10.26      1.22 o 
   0  -5   8        8.63       14.63      1.94 o 
   1  -5   8       20.37       19.15      1.89 o 
   2  -5   8        4.11        5.51      1.28 o 
   3  -5   8       22.60       17.65      1.74 o 
   4  -5   8        0.75        0.53      1.36 o 
   5  -5   8        0.10        0.59      4.10 o 
   6  -5   8        3.50        6.49      3.53 o 
   7  -5   8       20.00       18.64      3.95 o 
   8  -5   8        0.11       -2.48      2.48 o 
  -7  -4   8        0.85        1.80      2.45 o 
  -6  -4   8        0.35        1.11      1.98 o 
  -5  -4   8        3.63        4.59      1.91 o 
  -4  -4   8        7.24        5.09      2.16 o 
  -3  -4   8        9.44       13.88      2.56 o 
  -2  -4   8      267.24      263.84     19.13 o 
  -1  -4   8        1.66        1.46      1.16 o 
   0  -4   8       94.85       96.72      4.02 o 
   1  -4   8        3.14        5.59      1.96 o 
   2  -4   8       24.09       35.50      4.90 o 
   3  -4   8        0.78        0.42      1.61 o 
   4  -4   8       38.60       42.31      3.65 o 
   5  -4   8       19.44       11.57      2.50 o 
   6  -4   8       29.63       27.74      6.11 o 
   7  -4   8        2.30        2.14      1.92 o 
   8  -4   8        0.12        1.35      2.31 o 
  -8  -3   8        3.40        2.92      2.92 o 
  -7  -3   8        0.87        7.52      3.27 o 
  -6  -3   8        2.43        4.08      2.56 o 
  -5  -3   8        4.51        4.52      1.93 o 
  -4  -3   8       24.79       27.40      2.31 o 
  -3  -3   8       24.49       23.38      1.88 o 
  -2  -3   8      442.98      475.43     13.30 o 
  -1  -3   8      151.10      151.50      5.30 o 
   0  -3   8        0.77        0.80      0.82 o 
   1  -3   8       42.33       40.00      2.23 o 
   2  -3   8       18.38       16.76      1.73 o 
   3  -3   8       26.10       26.24      1.95 o 
   4  -3   8        5.37        8.13      1.28 o 
   5  -3   8       19.32       14.33      2.38 o 
   6  -3   8        2.70        1.84      1.77 o 
   7  -3   8        1.52        3.98      4.36 o 
   8  -3   8        0.00        0.70      3.38 o 
  -8  -2   8        0.34        5.50      3.11 o 
  -7  -2   8        0.18        0.14      5.57 o 
  -6  -2   8        0.02        1.66      1.78 o 
  -5  -2   8       48.37       53.22      5.28 o 
  -4  -2   8      149.50      145.38      5.78 o 
  -3  -2   8      107.59      107.73      4.23 o 
  -2  -2   8       80.37       93.76      4.10 o 
  -1  -2   8       34.48       33.10      4.34 o 
   0  -2   8        5.22        5.95      0.97 o 
   1  -2   8      120.59      111.85      4.34 o 
   2  -2   8       12.14        9.71      1.20 o 
   3  -2   8       75.29       83.50      5.59 o 
   4  -2   8        0.29        1.68      0.94 o 
   5  -2   8       45.78       49.80      4.65 o 
   6  -2   8        0.10        1.66      1.91 o 
   7  -2   8        1.68        4.37      2.49 o 
   8  -2   8        0.20       -2.41      2.41 o 
  -9  -1   8        3.66        5.00      3.54 o 
  -8  -1   8        2.08        6.05      3.09 o 
  -7  -1   8        0.77        0.84      1.75 o 
  -6  -1   8        0.56        1.78      1.52 o 
  -5  -1   8        6.92        8.09      1.66 o 
  -4  -1   8       55.19       54.68      2.97 o 
  -3  -1   8       30.99       36.99      2.92 o 
  -2  -1   8      112.77      101.14      4.02 o 
  -1  -1   8       19.35       18.50      1.39 o 
   0  -1   8       16.03       22.30      1.76 o 
   1  -1   8        5.98        9.36      1.20 o 
   2  -1   8      219.29      230.65      7.42 o 
   3  -1   8       37.75       36.26      5.94 o 
   4  -1   8        2.13        3.20      1.14 o 
   5  -1   8       12.23       11.24      2.39 o 
   6  -1   8        0.05        0.30      1.39 o 
   7  -1   8        2.32        2.79      2.11 o 
   8  -1   8        1.06       -2.30      2.30 o 
  -9   0   8        0.06       -2.37      2.89 o 
  -8   0   8        1.31        2.82      2.39 o 
  -7   0   8       39.31       29.70      3.17 o 
  -6   0   8        0.16        4.22      2.95 o 
  -5   0   8       17.67       13.91      1.94 o 
  -4   0   8       73.83       80.70      5.53 o 
  -3   0   8        6.41        8.45      1.04 o 
  -2   0   8      295.55      303.00     22.25 o 
  -1   0   8      163.49      161.61      5.58 o 
   0   0   8       25.54       19.99      1.28 o 
   1   0   8       91.92       95.92      3.45 o 
   2   0   8       47.86       48.45      3.23 o 
   3   0   8       87.69       64.78      4.37 o 
   4   0   8       37.85       38.62      2.52 o 
   5   0   8       13.40       10.51      4.53 o 
   6   0   8        0.52        3.43      2.22 o 
   7   0   8        0.88        1.46      1.93 o 
  -9   1   8        0.57        6.66      7.18 o 
  -8   1   8        2.68        4.82      1.78 o 
  -7   1   8        0.00       -0.93      1.21 o 
  -6   1   8        4.13        7.83      2.57 o 
  -5   1   8       59.20       43.91      3.78 o 
  -4   1   8       22.24       17.05      1.36 o 
  -3   1   8        2.06        3.52      0.78 o 
  -2   1   8       11.60       24.31     14.10 o 
  -1   1   8      140.18      155.67     10.02 o 
   0   1   8       15.49       25.03      1.57 o 
   1   1   8        9.20        6.92      1.21 o 
   2   1   8       41.60       35.41      3.13 o 
   3   1   8       26.52       20.89      2.04 o 
   4   1   8       16.63       15.38      2.30 o 
   5   1   8        0.83       -0.30      1.42 o 
   6   1   8        0.39       -0.27      2.46 o 
   7   1   8        1.31       -0.07      1.86 o 
  -9   2   8       11.05        9.26      4.13 o 
  -8   2   8        3.18        4.04      2.24 o 
  -7   2   8       48.89       35.24      5.65 o 
  -6   2   8       79.02       68.93      3.85 o 
  -5   2   8        3.74        3.00      2.37 o 
  -4   2   8        4.91        6.82      3.41 o 
  -3   2   8       54.36       57.48      3.66 o 
  -2   2   8        1.64        4.22      4.31 o 
  -1   2   8       61.74       62.26      3.91 o 
   0   2   8        0.25       -0.47      0.47 o 
   1   2   8        0.24        2.49      0.82 o 
   2   2   8       12.71       13.38      2.29 o 
   3   2   8       34.22       31.53      2.49 o 
   4   2   8       10.62        8.71      2.28 o 
   5   2   8        3.74        7.27      2.54 o 
   6   2   8        2.41        2.14      2.15 o 
   7   2   8        2.96        7.14      4.05 o 
 -10   3   8        0.10       -4.94      4.94 o 
  -9   3   8        7.85        9.46      4.51 o 
  -8   3   8        6.90        5.04      1.75 o 
  -7   3   8        0.02        0.70      1.00 o 
  -6   3   8        0.00        0.78      1.69 o 
  -5   3   8      154.32      133.37      7.75 o 
  -4   3   8        0.01        2.65      2.75 o 
  -3   3   8        6.11       11.13      2.10 o 
  -2   3   8       97.71      102.05      8.39 o 
  -1   3   8        8.31       13.52      2.29 o 
   0   3   8        2.67        5.47      1.56 o 
   1   3   8        2.32        1.23      1.11 o 
   2   3   8        6.45        4.65      1.05 o 
   3   3   8       44.10       44.00      3.01 o 
   4   3   8        2.62        2.84      1.38 o 
   5   3   8        2.68        2.38      1.97 o 
   6   3   8        0.23       -2.32      2.32 o 
 -10   4   8        0.00       -4.76      4.95 o 
  -9   4   8        4.09        2.80      2.52 o 
  -8   4   8        0.28        3.40      2.49 o 
  -7   4   8        0.33        2.01      2.03 o 
  -6   4   8        0.99       -1.19      1.88 o 
  -5   4   8       60.52       60.37      4.94 o 
  -4   4   8        0.10       -0.10      1.24 o 
  -3   4   8       42.05       35.51      3.36 o 
  -2   4   8        4.15        8.49      2.61 o 
  -1   4   8       17.99       17.37      2.52 o 
   0   4   8       14.52       21.28      2.59 o 
   1   4   8       83.10       69.15      8.49 o 
   2   4   8       88.52       88.51      4.32 o 
   3   4   8       14.97       20.45      2.55 o 
   4   4   8        2.13        0.26      1.35 o 
   5   4   8        1.33        4.48      2.24 o 
   6   4   8        1.73       -3.48      3.65 o 
 -10   5   8        0.58        4.14      4.59 o 
  -9   5   8        0.00        0.16      2.84 o 
  -8   5   8       19.99       23.33      3.83 o 
  -7   5   8       49.61       49.70      5.08 o 
  -6   5   8        4.12        8.99      3.71 o 
  -5   5   8       97.08      115.80      8.02 o 
  -4   5   8        0.11        1.99      1.87 o 
  -3   5   8        4.44        4.82      2.26 o 
  -2   5   8        8.88       10.76      2.27 o 
  -1   5   8        2.69        9.00      2.29 o 
   0   5   8       13.80       13.24      2.69 o 
   1   5   8        3.14        1.62      4.70 o 
   2   5   8       18.30       26.97      3.95 o 
   3   5   8        2.19        4.21      3.10 o 
   4   5   8        3.18        3.73      2.45 o 
   5   5   8        1.39       10.38      5.13 o 
 -10   6   8        0.29       -4.84      4.84 o 
  -9   6   8        0.38        1.34      2.32 o 
  -8   6   8        7.05        7.54      9.28 o 
  -7   6   8       18.34       16.60      3.88 o 
  -6   6   8       53.44       48.42      5.70 o 
  -5   6   8        1.98        9.49      4.94 o 
  -4   6   8       56.60       61.00      5.59 o 
  -3   6   8        2.00        9.54      3.12 o 
  -2   6   8       16.69       18.21      2.98 o 
  -1   6   8       14.10       13.87      2.57 o 
   0   6   8        0.01        0.69      1.45 o 
   1   6   8       16.27       21.30      3.67 o 
   2   6   8       11.94       20.86      3.83 o 
   3   6   8        1.08       -0.09      1.79 o 
   4   6   8        0.01        4.48      2.69 o 
  -9   7   8        3.86       -1.77      3.66 o 
  -8   7   8       11.80       11.61      5.74 o 
  -7   7   8        5.38       13.70      4.54 o 
  -6   7   8        1.38       -0.19      3.98 o 
  -5   7   8        0.03        3.26      2.68 o 
  -4   7   8        3.40        8.79      3.04 o 
  -3   7   8        1.05       -1.84      1.84 o 
  -2   7   8        0.08        0.24      4.56 o 
  -1   7   8        0.09       -0.61      1.52 o 
   0   7   8        5.90        4.68      2.49 o 
   1   7   8        4.70        3.98      2.45 o 
   2   7   8        1.01       -0.46      1.83 o 
   3   7   8        0.04        1.08      1.98 o 
  -9   8   8        0.20        4.70      3.14 o 
  -8   8   8        0.44        2.98      2.11 o 
  -7   8   8        0.47       -1.45      3.68 o 
  -6   8   8       15.24       11.87      5.07 o 
  -5   8   8       17.91       21.32      4.97 o 
  -4   8   8        9.08       12.85      3.27 o 
  -3   8   8        0.27        2.36      1.99 o 
  -2   8   8       45.45       42.42      5.91 o 
  -1   8   8        2.55        2.77      2.28 o 
   0   8   8        6.86        6.35      2.97 o 
   1   8   8        0.27       -1.05      1.85 o 
   2   8   8        0.50       -2.71      2.71 o 
  -9   9   8        0.29        0.05      3.14 o 
  -8   9   8        0.05        0.09      1.68 o 
  -7   9   8        9.57        7.63      4.45 o 
  -6   9   8        7.25       13.65      3.29 o 
  -5   9   8       10.29        7.29      5.84 o 
  -4   9   8       32.27       27.24      4.64 o 
  -3   9   8        9.61        5.52      2.73 o 
  -2   9   8        0.23        0.21      1.57 o 
  -1   9   8        1.60        1.26      1.89 o 
   0   9   8        0.09        3.73      3.48 o 
   1   9   8        1.96        6.71      3.17 o 
  -8  10   8        1.08        4.14      3.08 o 
  -7  10   8        0.07        0.96      2.27 o 
  -6  10   8        1.16       13.88     10.25 o 
  -5  10   8        0.64        4.75      8.32 o 
  -4  10   8        0.80        1.27      2.25 o 
  -3  10   8        0.04       -0.81      1.99 o 
  -2  10   8        0.16       -1.16      3.05 o 
  -1  10   8        6.47        4.72      7.21 o 
   0  10   8        0.02       -0.95      2.03 o 
  -7  11   8        0.23       -0.88      2.20 o 
  -6  11   8        0.04        4.23      3.09 o 
  -5  11   8        0.14        2.29      3.60 o 
  -4  11   8        0.09        0.08      1.76 o 
  -3  11   8        4.06       10.14      6.34 o 
  -2  11   8        1.92        4.74      4.82 o 
   0 -11   9        2.57        1.91      2.95 o 
   1 -11   9        1.88       -0.54      1.90 o 
   2 -11   9        0.00       -2.37      2.37 o 
   3 -11   9        1.44       -1.65      3.30 o 
   4 -11   9        0.12       -0.37      2.37 o 
   5 -11   9        0.29        1.94      3.41 o 
  -2 -10   9        1.98        2.28      2.81 o 
  -1 -10   9        1.04        6.88      4.45 o 
   0 -10   9        1.44        1.27      2.49 o 
   1 -10   9        1.08        1.31      2.01 o 
   2 -10   9        8.67        7.37      4.47 o 
   3 -10   9        0.02       -0.26      1.39 o 
   4 -10   9        3.60       -2.78      3.75 o 
   5 -10   9        0.06       -3.05      3.05 o 
   6 -10   9        0.63       -0.34      2.98 o 
  -3  -9   9        0.07        1.80      2.31 o 
  -2  -9   9        0.15        1.71      2.42 o 
  -1  -9   9        0.15        1.72      2.08 o 
   0  -9   9        5.81        4.99      3.07 o 
   1  -9   9        1.88        6.30      5.06 o 
   2  -9   9        9.67        8.01      2.72 o 
   3  -9   9        0.81        1.08      1.75 o 
   4  -9   9        0.32        1.54      1.74 o 
   5  -9   9        1.05        1.33      1.96 o 
   6  -9   9        0.24        1.82      2.18 o 
   7  -9   9        0.13        2.51      2.36 o 
  -4  -8   9        1.50        7.58      4.65 o 
  -3  -8   9        0.20        1.13      2.22 o 
  -2  -8   9        0.12       -0.48      1.91 o 
  -1  -8   9        1.85        5.88      4.89 o 
   0  -8   9        7.85        7.53      4.87 o 
   1  -8   9        6.47        8.00      3.10 o 
   2  -8   9        1.30        0.01      1.56 o 
   3  -8   9        0.31        3.38      2.75 o 
   4  -8   9       20.25       15.64      2.97 o 
   5  -8   9        0.97        3.24      1.99 o 
   6  -8   9        0.89        2.57      2.38 o 
   7  -8   9        0.08       -0.31      3.32 o 
  -5  -7   9        1.74        6.34      3.35 o 
  -4  -7   9        0.10       -1.92      1.92 o 
  -3  -7   9        0.90       -0.68      1.62 o 
  -2  -7   9        5.91        8.95      4.70 o 
  -1  -7   9       78.42       97.87      7.79 o 
   0  -7   9        0.15        0.72      1.85 o 
   1  -7   9        2.58        1.72      1.12 o 
   2  -7   9        0.03       -1.02      1.23 o 
   3  -7   9        0.25        1.73      1.23 o 
   4  -7   9        0.71        0.11      1.17 o 
   5  -7   9        0.00       -1.09      1.80 o 
   6  -7   9        0.51        0.87      2.48 o 
   7  -7   9        2.90        0.89      1.92 o 
   8  -7   9        0.55        2.34      2.80 o 
  -6  -6   9        2.45        2.83      2.94 o 
  -5  -6   9        0.49        0.51      5.26 o 
  -4  -6   9        1.23        1.82      1.82 o 
  -3  -6   9        0.43        3.41      3.65 o 
  -2  -6   9        8.92       11.67      8.97 o 
  -1  -6   9       18.31       15.46      3.21 o 
   0  -6   9        2.48        3.95      1.51 o 
   1  -6   9        1.44        2.13      1.07 o 
   2  -6   9       18.91       16.24      2.01 o 
   3  -6   9       27.59       31.27      3.11 o 
   4  -6   9        1.41        6.90      6.18 o 
   5  -6   9        1.56        3.01      2.16 o 
   6  -6   9        6.98        6.07      2.53 o 
   7  -6   9        9.37        5.90      2.94 o 
   8  -6   9        0.67        1.72      2.54 o 
  -6  -5   9        0.01       -0.29      1.95 o 
  -5  -5   9        0.45       -1.38      2.10 o 
  -4  -5   9        5.13        1.25      1.89 o 
  -3  -5   9        7.88       11.06      6.76 o 
  -2  -5   9       57.07       60.41      5.11 o 
  -1  -5   9        8.23        7.46      1.38 o 
   0  -5   9       12.92       17.36      4.01 o 
   1  -5   9       22.94       21.94      2.03 o 
   2  -5   9       48.81       49.91      3.30 o 
   3  -5   9       25.87       34.74      2.45 o 
   4  -5   9        9.53       13.25      2.69 o 
   5  -5   9        5.78        8.12      2.69 o 
   6  -5   9        0.38        0.21      2.38 o 
   7  -5   9        2.63        3.15      2.54 o 
   8  -5   9        2.77        2.16      2.37 o 
  -7  -4   9        1.15       -0.02      1.77 o 
  -6  -4   9       11.67       11.56      3.49 o 
  -5  -4   9        0.39       -0.42      1.73 o 
  -4  -4   9        1.18        0.47      1.58 o 
  -3  -4   9      114.88      111.93      7.78 o 
  -2  -4   9      113.94      103.23     10.85 o 
  -1  -4   9       27.10       19.45      2.05 o 
   0  -4   9        0.48        1.94      1.79 o 
   1  -4   9       52.46       59.11      3.37 o 
   2  -4   9        0.23        0.04      0.78 o 
   3  -4   9        0.02        0.78      0.89 o 
   4  -4   9        9.72       11.63      2.82 o 
   5  -4   9       27.97       34.67      3.91 o 
   6  -4   9        6.06        1.41      1.69 o 
   7  -4   9        0.79        0.62      1.72 o 
   8  -4   9        0.41       -1.12      2.39 o 
  -7  -3   9       11.28       16.26      4.13 o 
  -6  -3   9        0.03        3.25      2.58 o 
  -5  -3   9        1.64        1.96      1.87 o 
  -4  -3   9        8.08        6.51      1.38 o 
  -3  -3   9       35.88       40.97      3.01 o 
  -2  -3   9       38.53       32.01      2.29 o 
  -1  -3   9        0.01       -0.76      0.93 o 
   0  -3   9       41.80       38.36      3.06 o 
   1  -3   9       28.52       25.95      2.12 o 
   2  -3   9        2.94        5.23      1.30 o 
   3  -3   9        9.08       13.23      1.78 o 
   4  -3   9        0.70        2.50      1.48 o 
   5  -3   9        0.52        4.02      3.32 o 
   6  -3   9        0.29        1.61      1.76 o 
   7  -3   9        0.15        1.66      5.85 o 
   8  -3   9        0.50        3.80      2.92 o 
  -8  -2   9        0.99       -0.59      2.22 o 
  -7  -2   9        1.44        4.96      6.20 o 
  -6  -2   9        0.15       -1.87      1.87 o 
  -5  -2   9        0.00       -0.10      1.41 o 
  -4  -2   9       43.08       49.42      4.59 o 
  -3  -2   9       30.67       28.58      2.14 o 
  -2  -2   9       25.48       21.64      1.89 o 
  -1  -2   9        3.34        4.93      1.60 o 
   0  -2   9       57.00       63.80      3.23 o 
   1  -2   9       68.09       72.09      3.85 o 
   2  -2   9       31.46       36.95      2.48 o 
   3  -2   9        1.59        3.80      1.86 o 
   4  -2   9        5.14       12.57      2.43 o 
   5  -2   9        0.11       -1.15      1.24 o 
   6  -2   9        9.40        8.65      3.41 o 
   7  -2   9        0.37       -1.32      3.95 o 
  -8  -1   9       10.08       18.45      4.22 o 
  -7  -1   9        7.40        8.30      3.97 o 
  -6  -1   9       12.26       12.69      2.07 o 
  -5  -1   9       29.82       29.00      2.69 o 
  -4  -1   9       16.62       18.56      2.43 o 
  -3  -1   9       40.61       29.17      6.22 o 
  -2  -1   9        6.75        8.20      1.36 o 
  -1  -1   9       18.01       17.23      1.37 o 
   0  -1   9        8.13        9.87      1.24 o 
   1  -1   9        0.15        3.82      1.61 o 
   2  -1   9        0.34        0.14      0.78 o 
   3  -1   9        2.00        4.37      4.49 o 
   4  -1   9       35.79       39.31      2.86 o 
   5  -1   9        1.80        1.04      1.79 o 
   6  -1   9        0.02        2.01      2.93 o 
   7  -1   9        0.14       -1.00      2.17 o 
  -9   0   9        0.34       10.40      6.22 o 
  -8   0   9        0.04        2.75      3.08 o 
  -7   0   9        1.72        0.78      1.39 o 
  -6   0   9       30.25       35.20      2.91 o 
  -5   0   9       99.61       90.73      5.90 o 
  -4   0   9       15.44       16.11      1.60 o 
  -3   0   9        1.98        0.58      0.82 o 
  -2   0   9        8.39        6.33      1.49 o 
  -1   0   9       15.31       13.18      1.27 o 
   0   0   9        0.49        0.82      1.00 o 
   1   0   9        6.56        6.27      2.12 o 
   2   0   9      163.62      165.09      5.94 o 
   3   0   9       10.45       11.86      1.72 o 
   4   0   9        0.68        0.50      0.93 o 
   5   0   9        2.94        2.02      1.66 o 
   6   0   9        0.01        0.00      2.58 o 
   7   0   9        0.84        1.40      2.34 o 
  -8   1   9        0.35       -1.55      3.46 o 
  -7   1   9        1.58        3.10      1.56 o 
  -6   1   9        2.96        8.71      1.61 o 
  -5   1   9       38.60       34.69      2.74 o 
  -4   1   9      138.59      105.52      8.49 o 
  -3   1   9       16.11       17.57      2.66 o 
  -2   1   9       77.48       63.22      4.86 o 
  -1   1   9        7.92       16.90      2.59 o 
   0   1   9       14.63       11.51      1.14 o 
   1   1   9       57.66       54.27      7.50 o 
   2   1   9        5.51        7.70      1.33 o 
   3   1   9       30.97       28.17      2.42 o 
   4   1   9       16.40       13.79      2.51 o 
   5   1   9        0.08       -1.46      1.77 o 
   6   1   9        8.44        7.90      3.03 o 
  -9   2   9        0.85        3.28      3.35 o 
  -8   2   9        2.38        2.88      4.03 o 
  -7   2   9        0.57        0.39      1.66 o 
  -6   2   9        0.88        4.66      2.13 o 
  -5   2   9        2.77        3.00      1.85 o 
  -4   2   9        1.86        0.94      1.42 o 
  -3   2   9        0.04        3.99      1.78 o 
  -2   2   9        4.33        6.27      3.73 o 
  -1   2   9       44.36       47.00      3.60 o 
   0   2   9       13.63       10.94      2.08 o 
   1   2   9        3.15        8.52      2.57 o 
   2   2   9       97.30       83.45      5.09 o 
   3   2   9        3.05        3.93      3.24 o 
   4   2   9        3.23        3.78      1.50 o 
   5   2   9        5.50        4.83      4.62 o 
   6   2   9        3.33        1.87      2.68 o 
  -9   3   9        1.21        8.18      3.36 o 
  -8   3   9        0.97       -1.16      2.04 o 
  -7   3   9        0.86        2.63      2.08 o 
  -6   3   9       18.87       27.86      3.56 o 
  -5   3   9        4.18        1.36      1.98 o 
  -4   3   9        0.50        6.94      6.69 o 
  -3   3   9      213.76      223.88     11.23 o 
  -2   3   9       13.84       23.40      3.07 o 
  -1   3   9        3.73        9.50      1.86 o 
   0   3   9       13.70       21.38      2.94 o 
   1   3   9       30.18       35.00      3.89 o 
   2   3   9        8.21       14.18      2.65 o 
   3   3   9       25.85       24.59      3.74 o 
   4   3   9       12.76        9.24      2.21 o 
   5   3   9        4.32        2.11      3.26 o 
   6   3   9        0.03       -1.24      2.70 o 
  -9   4   9        4.06        1.18      3.11 o 
  -8   4   9        0.26       -1.38      3.62 o 
  -7   4   9        5.49        4.27      2.54 o 
  -6   4   9       17.40       17.09      3.36 o 
  -5   4   9        6.48        5.73      2.51 o 
  -4   4   9       28.69       24.89      3.17 o 
  -3   4   9       15.59       18.42      2.82 o 
  -2   4   9       11.30       15.93      2.82 o 
  -1   4   9       84.91       78.87      8.80 o 
   0   4   9       35.69       30.79      4.07 o 
   1   4   9        3.32        4.08      4.12 o 
   2   4   9       13.07       16.56      4.37 o 
   3   4   9        0.18        0.54      1.68 o 
   4   4   9        8.07       12.43      4.40 o 
   5   4   9        4.92       10.96      3.97 o 
  -9   5   9        0.00        2.80      2.89 o 
  -8   5   9        0.32        1.06      2.13 o 
  -7   5   9        4.48        1.02      2.09 o 
  -6   5   9        3.75        8.88      3.04 o 
  -5   5   9        5.05        7.92      9.42 o 
  -4   5   9        0.67        2.88      1.96 o 
  -3   5   9       36.44       50.02      5.06 o 
  -2   5   9       83.74       91.03      6.78 o 
  -1   5   9       84.99      105.68      7.29 o 
   0   5   9        2.86        3.03      2.02 o 
   1   5   9        3.64       -0.27      1.51 o 
   2   5   9        1.70        2.37      3.63 o 
   3   5   9        0.31       -1.81      2.05 o 
   4   5   9        2.60        4.08      2.73 o 
  -9   6   9        0.89        9.48      7.18 o 
  -8   6   9       13.84       15.98      3.92 o 
  -7   6   9        2.60        0.75      1.91 o 
  -6   6   9       25.82       23.79      4.17 o 
  -5   6   9       82.63       90.34      6.87 o 
  -4   6   9        0.05        5.61      5.61 o 
  -3   6   9       16.59       18.83      3.14 o 
  -2   6   9       33.44       30.56      3.51 o 
  -1   6   9       32.22       31.85      4.57 o 
   0   6   9       24.96       25.29      4.67 o 
   1   6   9        0.04        0.37      1.39 o 
   2   6   9        7.87        7.23      4.16 o 
   3   6   9        0.00       -1.10      2.22 o 
  -9   7   9        1.40       -2.09      2.48 o 
  -8   7   9        0.25        0.77      2.07 o 
  -7   7   9        4.37        0.96      1.92 o 
  -6   7   9       12.74       17.28      3.61 o 
  -5   7   9       12.26        5.93      2.56 o 
  -4   7   9        7.08        9.19      3.53 o 
  -3   7   9       21.28       16.01      4.44 o 
  -2   7   9        1.17        2.75      2.12 o 
  -1   7   9        0.06        2.59      3.34 o 
   0   7   9        3.85        2.86      2.12 o 
   1   7   9        5.74        3.02      2.60 o 
   2   7   9        0.00        1.03      2.22 o 
   3   7   9        1.76        1.28      2.50 o 
  -9   8   9        1.74       -0.76      2.43 o 
  -8   8   9        4.29        2.05      2.73 o 
  -7   8   9        1.07       -1.66      2.39 o 
  -6   8   9        0.07        3.58      2.65 o 
  -5   8   9       17.85       17.36      3.54 o 
  -4   8   9        3.33       -0.64      1.63 o 
  -3   8   9        2.16        6.54      4.60 o 
  -2   8   9        0.48        2.43      2.60 o 
  -1   8   9        7.72        7.41      2.72 o 
   0   8   9        0.01        0.64      2.02 o 
   1   8   9        1.37       -1.06      2.13 o 
   2   8   9        1.32        4.71      3.24 o 
  -8   9   9        0.18       -1.04      2.25 o 
  -7   9   9        8.07       12.05      3.72 o 
  -6   9   9        1.75        2.39      2.63 o 
  -5   9   9        1.91        0.89      2.31 o 
  -4   9   9        2.50        3.13      3.22 o 
  -3   9   9        0.08       -2.77      2.77 o 
  -2   9   9        0.83        0.86      2.14 o 
  -1   9   9        2.30        2.39      2.25 o 
   0   9   9        0.02       -0.01      1.75 o 
  -7  10   9        0.06       -3.07      3.07 o 
  -6  10   9        0.17        1.22      2.05 o 
  -5  10   9        0.14        0.34      3.82 o 
  -4  10   9        0.33        1.73      2.30 o 
  -3  10   9        0.22        2.23      2.29 o 
  -2  10   9        2.59        5.70      3.25 o 
  -1  10   9        0.00        0.18      2.50 o 
   0 -10  10        0.62        1.73      2.25 o 
   1 -10  10        3.36        2.11      2.44 o 
   2 -10  10        4.10        1.31      2.18 o 
   3 -10  10        0.47        2.56      3.53 o 
   4 -10  10        2.00        3.80      3.40 o 
   5 -10  10        1.83        2.10      3.70 o 
  -2  -9  10        3.99       -0.91      3.88 o 
  -1  -9  10        3.41        1.69      2.81 o 
   0  -9  10        4.64        0.23      4.76 o 
   1  -9  10       14.71       21.26      4.02 o 
   2  -9  10        4.44        3.45      2.36 o 
   3  -9  10        2.71       11.94      4.81 o 
   4  -9  10        0.80        5.16      3.78 o 
   5  -9  10        0.34        0.22      3.32 o 
   6  -9  10        3.58        4.08      2.75 o 
  -3  -8  10        1.66       -0.39      2.20 o 
  -2  -8  10        0.46        1.38      5.09 o 
  -1  -8  10        1.80        4.25      2.65 o 
   0  -8  10        0.58        1.89      1.97 o 
   1  -8  10       10.77        6.36      2.71 o 
   2  -8  10        8.15        8.37      2.64 o 
   3  -8  10        4.01        7.16      3.57 o 
   4  -8  10        1.79        2.26      1.84 o 
   5  -8  10        3.23        6.74      2.76 o 
   6  -8  10        0.18        0.10      1.88 o 
  -4  -7  10        0.13        0.74      3.18 o 
  -3  -7  10        0.73        2.66      2.50 o 
  -2  -7  10        3.07        9.61      9.34 o 
  -1  -7  10        1.55        7.39      3.14 o 
   0  -7  10        7.18        7.82      2.49 o 
   1  -7  10       13.61       17.18      3.04 o 
   2  -7  10        0.57        0.40      1.14 o 
   3  -7  10        0.05        0.80      1.20 o 
   4  -7  10        0.58       -1.77      1.77 o 
   5  -7  10        0.82        0.22      1.48 o 
   6  -7  10        0.15       -0.04      1.96 o 
   7  -7  10        0.44        1.37      2.14 o 
  -5  -6  10        0.90        1.04      2.12 o 
  -4  -6  10        2.40        4.82      5.63 o 
  -3  -6  10        4.89        4.92      5.65 o 
  -2  -6  10       14.24       21.13      3.72 o 
  -1  -6  10        9.42       10.23      3.49 o 
   0  -6  10       17.74       20.87      2.28 o 
   1  -6  10        0.79        3.60      3.44 o 
   2  -6  10        5.48       15.03      2.22 o 
   3  -6  10        9.72       14.30      2.18 o 
   4  -6  10        0.20       -1.17      1.73 o 
   5  -6  10        0.15        0.90      1.73 o 
   6  -6  10        0.17       -1.67      2.29 o 
   7  -6  10        0.90        0.83      3.45 o 
  -6  -5  10        1.26       -1.36      2.20 o 
  -5  -5  10        0.65       -0.30      1.74 o 
  -4  -5  10        0.12        2.32      2.04 o 
  -3  -5  10       17.18       13.42      3.33 o 
  -2  -5  10       63.20       72.46      6.41 o 
  -1  -5  10       10.11       11.01      1.92 o 
   0  -5  10       13.80       16.13      1.96 o 
   1  -5  10       13.32       14.76      2.15 o 
   2  -5  10        0.53        4.03      2.62 o 
   3  -5  10       13.73       10.76      1.71 o 
   4  -5  10        2.11        1.35      1.84 o 
   5  -5  10       23.17       23.05      4.12 o 
   6  -5  10        3.41        2.87      2.18 o 
   7  -5  10        0.08        1.86      2.41 o 
  -6  -4  10        0.00        2.68      2.48 o 
  -5  -4  10        0.36        5.45      2.75 o 
  -4  -4  10        1.59        2.32      1.88 o 
  -3  -4  10       57.99       54.96      5.44 o 
  -2  -4  10       87.29       88.93      4.99 o 
  -1  -4  10        1.23        0.73      1.08 o 
   0  -4  10        1.37        1.10      1.27 o 
   1  -4  10       57.75       61.57      3.76 o 
   2  -4  10       34.60       42.48      2.91 o 
   3  -4  10       15.76       12.52      2.98 o 
   4  -4  10       10.13       14.52      3.12 o 
   5  -4  10       21.10       25.00      4.31 o 
   6  -4  10        0.00        0.76      1.75 o 
   7  -4  10        0.06       -0.51      2.11 o 
  -7  -3  10        0.26        0.45      2.59 o 
  -6  -3  10        1.10       -0.14      1.66 o 
  -5  -3  10        3.22        4.16      2.17 o 
  -4  -3  10        0.24        1.63      1.72 o 
  -3  -3  10        0.16        0.57      1.05 o 
  -2  -3  10       35.48       40.16      4.14 o 
  -1  -3  10       10.07       19.40      2.02 o 
   0  -3  10        1.94        1.37      1.04 o 
   1  -3  10        5.17        6.83      5.22 o 
   2  -3  10       22.38       26.96      2.69 o 
   3  -3  10       25.71       34.88      3.74 o 
   4  -3  10       35.54       39.73      4.40 o 
   5  -3  10       24.16       24.21      3.92 o 
   6  -3  10        1.72       -1.91      2.17 o 
   7  -3  10        0.28       -2.04      2.46 o 
  -7  -2  10        6.61        9.27      3.83 o 
  -6  -2  10        0.23        1.79      2.57 o 
  -5  -2  10        0.01        0.38      1.03 o 
  -4  -2  10       44.53       51.86      3.42 o 
  -3  -2  10       73.15       75.05      4.42 o 
  -2  -2  10        5.37        5.38      1.33 o 
  -1  -2  10        0.09       -0.03      0.78 o 
   0  -2  10        0.33        0.27      0.80 o 
   1  -2  10        5.66        6.90      1.47 o 
   2  -2  10        0.74        1.81      1.04 o 
   3  -2  10        1.30        0.52      1.27 o 
   4  -2  10       36.95       40.48      4.16 o 
   5  -2  10        1.42       -0.44      1.53 o 
   6  -2  10        0.60        4.93      3.74 o 
   7  -2  10        2.85        2.03      2.33 o 
  -8  -1  10        2.93        4.21      3.78 o 
  -7  -1  10        4.01        2.21      2.08 o 
  -6  -1  10        0.00        0.14      1.21 o 
  -5  -1  10       20.23       16.82      2.29 o 
  -4  -1  10       31.12       28.17      3.70 o 
  -3  -1  10        6.69        7.41      2.05 o 
  -2  -1  10       32.05       25.47      1.99 o 
  -1  -1  10        0.16       -0.26      1.11 o 
   0  -1  10        4.07        1.91      1.16 o 
   1  -1  10      109.96      106.76      5.47 o 
   2  -1  10       11.63        5.05      1.17 o 
   3  -1  10       29.60       30.51      2.55 o 
   4  -1  10        2.71        4.73      4.49 o 
   5  -1  10        2.12        0.60      1.69 o 
   6  -1  10        0.45        1.80      2.76 o 
  -8   0  10        2.03        8.88      4.40 o 
  -7   0  10        1.01        3.56      2.36 o 
  -6   0  10        0.10       -0.50      1.13 o 
  -5   0  10       57.37       51.55      5.31 o 
  -4   0  10       30.31       31.94      2.65 o 
  -3   0  10        1.79        5.09      1.57 o 
  -2   0  10        4.92        2.23      1.72 o 
  -1   0  10       42.12       36.47      2.14 o 
   0   0  10       19.16       14.61      2.95 o 
   1   0  10        5.28        5.09      1.76 o 
   2   0  10       16.27       17.94      1.93 o 
   3   0  10        2.38        3.97      1.23 o 
   4   0  10        1.52        1.41      1.60 o 
   5   0  10        4.81        2.42      1.96 o 
   6   0  10        0.02        3.29      3.91 o 
  -8   1  10        3.38        3.56      3.29 o 
  -7   1  10        3.17        0.86      2.37 o 
  -6   1  10        0.17       -0.33      1.77 o 
  -5   1  10       12.82        7.13      2.25 o 
  -4   1  10        2.20        4.75      1.94 o 
  -3   1  10      100.65      103.85      6.83 o 
  -2   1  10        6.52        9.40      2.19 o 
  -1   1  10       19.58       19.28      3.20 o 
   0   1  10        4.32        5.70      3.18 o 
   1   1  10       16.95       19.75      3.22 o 
   2   1  10        0.01       -0.11      0.70 o 
   3   1  10       20.22       19.27      2.28 o 
   4   1  10        0.08       -0.12      1.40 o 
   5   1  10        0.15        0.93      1.77 o 
   6   1  10        0.21        4.33      4.13 o 
  -9   2  10        4.03        1.32      3.76 o 
  -8   2  10        0.00        0.70      4.41 o 
  -7   2  10        2.03        1.97      2.25 o 
  -6   2  10        0.19       -1.04      1.94 o 
  -5   2  10        0.00       -0.62      1.96 o 
  -4   2  10        2.13        1.43      1.64 o 
  -3   2  10       14.37       20.88      6.03 o 
  -2   2  10        3.62        3.28      1.79 o 
  -1   2  10       29.43       36.38      4.26 o 
   0   2  10        0.06       -2.33      2.64 o 
   1   2  10       60.19       65.11      5.34 o 
   2   2  10       10.22        7.49      2.80 o 
   3   2  10        4.52        9.26      2.59 o 
   4   2  10        9.02        8.92      4.34 o 
   5   2  10        3.07       15.62      5.41 o 
  -9   3  10        0.09        7.14      3.59 o 
  -8   3  10        2.36        0.66      2.19 o 
  -7   3  10        4.08        1.74      2.24 o 
  -6   3  10       10.15       16.51      3.22 o 
  -5   3  10       51.92       52.55      5.28 o 
  -4   3  10        1.56        3.02      2.67 o 
  -3   3  10       66.84       57.77      4.99 o 
  -2   3  10       26.96       17.10      3.02 o 
  -1   3  10        4.86       10.82      2.44 o 
   0   3  10       49.18       58.29      5.12 o 
   1   3  10       41.71       40.93      4.87 o 
   2   3  10        5.64        5.83      2.22 o 
   3   3  10        0.32        1.79      1.86 o 
   4   3  10        5.13        3.40      3.53 o 
   5   3  10        0.13       -0.89      3.08 o 
  -9   4  10        1.09       -0.89      2.57 o 
  -8   4  10       14.08        8.60      3.11 o 
  -7   4  10        0.00        0.20      1.69 o 
  -6   4  10        0.28        1.44      2.16 o 
  -5   4  10        0.92        3.12      4.74 o 
  -4   4  10       16.71       13.36      2.97 o 
  -3   4  10        2.85        7.20      3.16 o 
  -2   4  10        1.91        1.15      3.30 o 
  -1   4  10        1.08        4.78      2.56 o 
   0   4  10        6.05        9.92      2.85 o 
   1   4  10        5.62        3.93      2.08 o 
   2   4  10        0.01       -1.20      1.99 o 
   3   4  10        0.94        0.67      1.93 o 
   4   4  10        5.54        3.18      3.78 o 
  -9   5  10        1.82        1.26      2.47 o 
  -8   5  10        0.01        1.33      2.06 o 
  -7   5  10        3.45        0.52      2.09 o 
  -6   5  10       22.35       23.59      4.75 o 
  -5   5  10        0.94        1.65      1.84 o 
  -4   5  10       60.94       66.37     13.25 o 
  -3   5  10       12.80       11.90      2.70 o 
  -2   5  10        0.04       -1.82      1.82 o 
  -1   5  10        5.50        9.43      2.99 o 
   0   5  10        0.00        0.06      1.56 o 
   1   5  10        0.26       -1.35      1.88 o 
   2   5  10        4.36        7.43      6.72 o 
   3   5  10        1.38        1.42      2.44 o 
  -9   6  10        0.19        3.57      3.18 o 
  -8   6  10        1.48        0.98      4.31 o 
  -7   6  10        0.43        0.27      2.14 o 
  -6   6  10        0.38        0.94      1.86 o 
  -5   6  10        2.59        1.19      2.08 o 
  -4   6  10        2.89        8.75      4.33 o 
  -3   6  10        0.95       -0.66      1.66 o 
  -2   6  10       11.83       19.82      3.77 o 
  -1   6  10        0.00       -1.27      2.29 o 
   0   6  10        5.07        9.62      7.58 o 
   1   6  10        6.67        4.68      2.78 o 
   2   6  10        0.03       -1.92      2.49 o 
   3   6  10        1.00        0.00      1.64 o 
  -8   7  10        0.19        3.91      2.72 o 
  -7   7  10        8.89       13.83      4.17 o 
  -6   7  10        4.92       10.58      3.58 o 
  -5   7  10        0.07       -0.15      3.29 o 
  -4   7  10        7.21        4.08      2.34 o 
  -3   7  10       32.79       25.48      3.75 o 
  -2   7  10       28.47       30.50      5.08 o 
  -1   7  10        6.28        6.19      2.99 o 
   0   7  10        1.78        1.17      2.04 o 
   1   7  10        0.12       -0.10      1.95 o 
   2   7  10        0.02        1.62      2.28 o 
  -8   8  10        0.12        2.28      2.73 o 
  -7   8  10        0.02       -0.06      2.18 o 
  -6   8  10        1.70        0.73      2.37 o 
  -5   8  10        0.00       12.93      4.80 o 
  -4   8  10        1.45        4.97      5.14 o 
  -3   8  10        0.05       10.01      9.66 o 
  -2   8  10        0.01       -1.50      2.27 o 
  -1   8  10        0.23       -1.14      3.08 o 
   0   8  10        3.08        7.74      3.48 o 
   1   8  10        0.00       -0.06      1.93 o 
  -7   9  10        0.01        0.33      3.42 o 
  -6   9  10        1.60        4.52      3.19 o 
  -5   9  10        0.46        6.04      3.16 o 
  -4   9  10        0.04       -0.14      1.81 o 
  -3   9  10        0.00       -3.10      3.76 o 
  -2   9  10        0.02        0.37      2.11 o 
  -1   9  10        0.51       -0.31      2.51 o 
  -5  10  10        0.67       -3.46      4.08 o 
  -4  10  10        0.04        2.38      2.41 o 
   2 -10  11        0.11        1.83      2.89 o 
  -1  -9  11        0.39       -1.43      2.80 o 
   0  -9  11        1.68        2.39      2.71 o 
   1  -9  11        2.38        6.38      5.82 o 
   2  -9  11        2.53        0.95      3.03 o 
   3  -9  11        1.63       -1.78      3.62 o 
   4  -9  11        2.92        3.08      3.73 o 
  -2  -8  11        0.42        3.25      2.90 o 
  -1  -8  11        0.00        2.31      2.78 o 
   0  -8  11        4.55        1.45      3.68 o 
   1  -8  11       14.27       12.32      5.64 o 
   2  -8  11        3.34        1.83      2.11 o 
   3  -8  11        0.39       -2.99      2.99 o 
   4  -8  11        2.36        3.40      2.52 o 
   5  -8  11        0.01       -0.13      1.78 o 
  -3  -7  11        0.00       -0.92      2.00 o 
  -2  -7  11        0.55        0.79      3.05 o 
  -1  -7  11        0.55       -0.14      2.26 o 
   0  -7  11        5.52       11.32      3.23 o 
   1  -7  11        0.05        1.25      1.89 o 
   2  -7  11        5.92        4.62      1.88 o 
   3  -7  11        3.96        3.23      2.15 o 
   4  -7  11        0.01       -0.23      1.73 o 
   5  -7  11        1.31        0.26      1.70 o 
   6  -7  11        0.00        0.19      2.03 o 
  -4  -6  11        1.44        4.73      2.89 o 
  -3  -6  11        3.36        3.59      2.46 o 
  -2  -6  11        5.15        1.63      2.50 o 
  -1  -6  11        4.32        6.53      5.26 o 
   0  -6  11        1.41        2.97      2.11 o 
   1  -6  11        0.00        0.77      1.66 o 
   2  -6  11        0.44       -0.33      1.20 o 
   3  -6  11        6.89        6.84      2.56 o 
   4  -6  11        0.28       -2.20      2.20 o 
   5  -6  11        0.22        0.19      1.80 o 
   6  -6  11        0.46        1.11      2.11 o 
  -5  -5  11        6.18        7.70      3.11 o 
  -4  -5  11        2.52        0.43      2.11 o 
  -3  -5  11       23.11       25.10      4.32 o 
  -2  -5  11       32.46       42.88     11.95 o 
  -1  -5  11        3.88        0.92      1.31 o 
   0  -5  11       12.24        8.78      1.85 o 
   1  -5  11        1.38        4.42      1.92 o 
   2  -5  11        1.30       -0.34      1.38 o 
   3  -5  11       12.50       13.47      2.27 o 
   4  -5  11        0.90        0.81      1.96 o 
   5  -5  11        1.35       -1.02      1.89 o 
   6  -5  11        0.20        0.97      2.29 o 
  -6  -4  11        0.02       -1.66      2.53 o 
  -5  -4  11        0.75        4.35      2.68 o 
  -4  -4  11        2.38        3.23      3.30 o 
  -3  -4  11       48.10       51.97      7.18 o 
  -2  -4  11        0.10       -0.04      1.52 o 
  -1  -4  11        0.08       -0.30      1.47 o 
   0  -4  11        1.73        8.12      1.83 o 
   1  -4  11        0.01       -0.06      0.99 o 
   2  -4  11        6.50        5.75      1.86 o 
   3  -4  11        0.01       -1.24      1.24 o 
   4  -4  11        1.49        2.35      2.02 o 
   5  -4  11       10.20        7.50      5.80 o 
   6  -4  11        0.01       -0.05      1.66 o 
  -6  -3  11        9.46       11.80      5.41 o 
  -5  -3  11        0.14        1.12      1.81 o 
  -4  -3  11        8.11        4.23      2.03 o 
  -3  -3  11        2.84        5.70      1.60 o 
  -2  -3  11        5.67        7.49      1.66 o 
  -1  -3  11       22.99       23.59      2.88 o 
   0  -3  11        7.22        9.70      1.71 o 
   1  -3  11        0.14        1.84      1.47 o 
   2  -3  11        1.77        1.90      1.16 o 
   3  -3  11        0.55        0.15      0.97 o 
   4  -3  11       13.51        6.67      3.00 o 
   5  -3  11        0.33        1.32      4.22 o 
   6  -3  11        0.34       56.63     32.89 o 
  -7  -2  11        3.73       -0.08      2.78 o 
  -6  -2  11        0.06       -2.86      3.06 o 
  -5  -2  11        0.01        0.24      1.34 o 
  -4  -2  11       12.58       12.16      2.01 o 
  -3  -2  11       88.05       66.55     13.63 o 
  -2  -2  11       16.28       16.19      3.22 o 
  -1  -2  11        0.10       -0.70      0.89 o 
   0  -2  11       11.07       14.19      2.84 o 
   1  -2  11       36.77       38.09      2.76 o 
   2  -2  11        2.43        5.09      1.39 o 
   3  -2  11        1.96        1.46      2.16 o 
   4  -2  11        0.00        3.00      1.98 o 
   5  -2  11        2.42        2.29      2.23 o 
   6  -2  11        0.00       -1.13      2.25 o 
  -7  -1  11        0.29        0.08      2.86 o 
  -6  -1  11        0.04       -1.44      3.26 o 
  -5  -1  11        1.70        6.79      4.13 o 
  -4  -1  11        0.47       -0.34      1.49 o 
  -3  -1  11        0.73        2.53      2.27 o 
  -2  -1  11       26.16       24.18      3.50 o 
  -1  -1  11        0.12        2.05      1.05 o 
   0  -1  11       41.12       46.27      6.01 o 
   1  -1  11        3.03        6.33      1.49 o 
   2  -1  11        8.71       10.52      4.63 o 
   3  -1  11        0.84        1.47      1.13 o 
   4  -1  11        3.71        0.60      1.38 o 
   5  -1  11        0.41        0.11      1.37 o 
   6  -1  11        1.07        3.72      4.29 o 
  -8   0  11        0.10        2.10      4.08 o 
  -7   0  11        0.58        2.38      3.87 o 
  -6   0  11        3.40        2.28      2.05 o 
  -5   0  11        1.78        3.18      2.18 o 
  -4   0  11        4.11        3.38      2.14 o 
  -3   0  11        2.89       -0.30      2.12 o 
  -2   0  11        7.98        5.30      2.75 o 
  -1   0  11       36.73       48.28      5.07 o 
   0   0  11       12.03       23.42      5.02 o 
   1   0  11        4.89        9.09      6.08 o 
   2   0  11        8.98        2.87      5.17 o 
   3   0  11        2.25        2.84      1.23 o 
   4   0  11        5.61       -1.24      2.91 o 
   5   0  11        1.96        4.08      4.02 o 
  -8   1  11        0.24       11.69      5.78 o 
  -7   1  11        3.19        1.75      2.31 o 
  -6   1  11        0.10       -0.03      1.45 o 
  -5   1  11        0.34        1.18      1.84 o 
  -4   1  11       17.76       20.96      3.24 o 
  -3   1  11       12.51       14.07      2.62 o 
  -2   1  11       26.09       25.28      6.57 o 
  -1   1  11       32.77       32.51      4.52 o 
   0   1  11       10.80       20.79      3.72 o 
   1   1  11        9.03       11.04      2.82 o 
   2   1  11        4.69        4.21      2.81 o 
   3   1  11        2.74        3.45      2.13 o 
   4   1  11        0.00       -0.11      1.97 o 
   5   1  11        0.20        3.54      3.89 o 
  -8   2  11        0.03        5.51      3.21 o 
  -7   2  11        4.27        7.07      7.74 o 
  -6   2  11       13.54        6.45      2.85 o 
  -5   2  11        1.19        1.05      1.66 o 
  -4   2  11       10.92        5.92      2.47 o 
  -3   2  11       28.01       30.77      3.83 o 
  -2   2  11       19.07       27.46      4.28 o 
  -1   2  11       12.50       13.73      2.84 o 
   0   2  11       12.85       14.84      3.43 o 
   1   2  11        2.53        6.17      2.45 o 
   2   2  11       13.41       16.94      3.57 o 
   3   2  11        1.74        2.72      2.43 o 
   4   2  11        2.40       29.85      5.91 o 
  -8   3  11        1.90        2.45      3.84 o 
  -7   3  11        1.97       -1.59      2.15 o 
  -6   3  11        0.00        1.98      2.26 o 
  -5   3  11        0.85        1.73      1.84 o 
  -4   3  11       11.75       12.00      3.33 o 
  -3   3  11        1.24        1.31      2.18 o 
  -2   3  11        4.90       13.97      4.64 o 
  -1   3  11       50.47       57.27      6.10 o 
   0   3  11        0.41        0.41      1.72 o 
   1   3  11        2.81        2.40      4.64 o 
   2   3  11        3.35        8.02      7.04 o 
   3   3  11        0.01        0.15      1.90 o 
   4   3  11        1.03        1.44      3.45 o 
  -8   4  11        7.94        9.57      3.91 o 
  -7   4  11        4.93        9.75      6.34 o 
  -6   4  11        0.55        3.08      2.54 o 
  -5   4  11        5.94       10.62      2.93 o 
  -4   4  11       12.80       15.67      3.65 o 
  -3   4  11        2.85        4.91      3.12 o 
  -2   4  11       23.55       24.42      3.84 o 
  -1   4  11        7.86       11.38      3.28 o 
   0   4  11        4.04        2.59      2.09 o 
   1   4  11        0.15       -0.64      1.94 o 
   2   4  11        5.86        8.67      4.87 o 
   3   4  11        1.71        2.45      2.59 o 
  -8   5  11        7.07       12.89      4.18 o 
  -7   5  11        5.96        9.68      6.53 o 
  -6   5  11        0.16       -0.68      2.23 o 
  -5   5  11        1.08       -0.03      1.59 o 
  -4   5  11        0.22        1.55      3.95 o 
  -3   5  11       29.27       36.87      4.78 o 
  -2   5  11        2.40       -0.25      3.92 o 
  -1   5  11       24.69       33.80      4.76 o 
   0   5  11       17.69       22.40      4.34 o 
   1   5  11        1.05        1.05      2.22 o 
   2   5  11        2.49        1.22      2.30 o 
   3   5  11        0.72        1.40      3.11 o 
  -8   6  11        2.70        2.92      2.67 o 
  -7   6  11        5.69        7.51      4.02 o 
  -6   6  11        6.27        5.17      3.32 o 
  -5   6  11        2.41        3.73      2.56 o 
  -4   6  11       12.10       22.05      8.56 o 
  -3   6  11       22.84       30.67      4.83 o 
  -2   6  11        0.76        3.29      2.15 o 
  -1   6  11        1.29       -2.75      3.35 o 
   0   6  11        3.21        2.14      2.54 o 
   1   6  11        1.79       -0.58      2.20 o 
   2   6  11        1.19        1.08      2.50 o 
  -7   7  11        2.26        2.13      3.09 o 
  -6   7  11        0.02        3.34      2.86 o 
  -5   7  11        1.16        1.18      2.16 o 
  -4   7  11        3.19        3.39      3.56 o 
  -3   7  11        0.11       10.76      3.54 o 
  -2   7  11        0.47       -0.93      4.69 o 
  -1   7  11        0.31       -2.09      2.29 o 
   0   7  11        0.15        7.15      8.79 o 
   1   7  11        0.25        0.39      2.60 o 
  -6   8  11        1.08        1.87      2.47 o 
  -5   8  11        6.86        9.00      3.66 o 
  -4   8  11        3.65        2.91      2.74 o 
  -3   8  11        0.58       -2.50      2.50 o 
  -2   8  11        1.45       -2.64      2.93 o 
  -1   8  11        0.21        0.04      1.91 o 
  -5   9  11        0.18       -1.92      3.72 o 
  -4   9  11        0.10       -0.97      4.27 o 
  -3   9  11        0.00        0.92      3.37 o 
  -1  -8  12        0.11        1.00      3.60 o 
   0  -8  12        1.78        1.13      2.22 o 
   1  -8  12        0.76        0.23      1.76 o 
   2  -8  12        0.00       -2.99      3.67 o 
   3  -8  12        0.55       -1.32      3.14 o 
   4  -8  12        0.03        1.60      3.60 o 
  -2  -7  12        0.35        4.77      5.72 o 
  -1  -7  12        0.15        1.40      2.74 o 
   0  -7  12        0.30       -0.14      1.72 o 
   1  -7  12        0.20        0.28      1.76 o 
   2  -7  12        3.55        1.08      2.91 o 
   3  -7  12        0.00       -1.78      2.57 o 
   4  -7  12        0.06       -1.81      2.29 o 
  -3  -6  12        1.23        2.22      2.39 o 
  -2  -6  12        0.58        5.72      3.34 o 
  -1  -6  12        0.24        0.77      1.94 o 
   0  -6  12        1.07        1.51      3.13 o 
   1  -6  12        4.16        5.97      2.00 o 
   2  -6  12        2.20        2.60      1.65 o 
   3  -6  12        3.53       -0.29      3.79 o 
   4  -6  12       10.24       11.94      4.57 o 
   5  -6  12        0.03        1.12      2.17 o 
  -4  -5  12        6.23        9.87      4.19 o 
  -3  -5  12        4.39        2.78      2.50 o 
  -2  -5  12        0.63       -1.27      2.04 o 
  -1  -5  12        1.33        2.22      1.77 o 
   0  -5  12        4.73        5.19      2.18 o 
   1  -5  12       10.00        7.21      3.51 o 
   2  -5  12        4.31        4.18      2.22 o 
   3  -5  12        1.94        0.35      1.67 o 
   4  -5  12        2.55        5.60      2.88 o 
   5  -5  12        1.79       -1.84      2.15 o 
  -5  -4  12        0.00       -1.89      4.00 o 
  -4  -4  12        3.05        1.71      2.79 o 
  -3  -4  12       11.05       14.04      5.26 o 
  -2  -4  12       11.09        8.68      3.60 o 
  -1  -4  12        1.47        0.18      1.05 o 
   0  -4  12        0.66        1.36      1.33 o 
   1  -4  12        0.18        1.71      1.31 o 
   2  -4  12        2.05        1.46      1.46 o 
   3  -4  12        2.18        1.45      2.58 o 
   4  -4  12        3.51        6.55      2.78 o 
   5  -4  12        0.05       -2.68      2.68 o 
  -6  -3  12        1.07        1.52      3.13 o 
  -4  -3  12        4.57       -1.22      3.26 o 
  -3  -3  12       20.62       15.49      2.38 o 
  -2  -3  12        1.14        1.82      1.61 o 
  -1  -3  12       10.90       10.23      2.02 o 
   0  -3  12        4.27        3.90      1.42 o 
   1  -3  12        0.04       -1.48      1.48 o 
   2  -3  12        0.13       -0.01      1.03 o 
   3  -3  12        6.98        5.19      2.38 o 
   4  -3  12        0.07       -1.32      2.07 o 
   5  -3  12        2.00        1.97      2.91 o 
  -6  -2  12        0.18       -0.54      2.81 o 
  -5  -2  12        0.18        0.91      3.14 o 
  -4  -2  12        3.39        0.89      3.20 o 
  -3  -2  12        8.37        6.30      2.40 o 
  -2  -2  12       13.92       15.32      3.49 o 
  -1  -2  12        7.28       13.13      3.23 o 
   0  -2  12       15.49       18.94      2.43 o 
   1  -2  12        0.02        1.30      1.20 o 
   2  -2  12        0.41       -0.62      1.09 o 
   3  -2  12        2.49       10.24      3.47 o 
   4  -2  12        5.23        0.21      2.16 o 
   5  -2  12        0.00       -1.70      2.92 o 
  -7  -1  12        2.30        3.62      4.84 o 
  -6  -1  12        0.17       -1.00      3.40 o 
  -5  -1  12        2.30       -1.00      1.74 o 
  -4  -1  12        7.42        5.14      2.56 o 
  -3  -1  12        0.02        0.03      2.40 o 
  -2  -1  12       15.07       14.85      3.61 o 
  -1  -1  12        0.43       -1.32      2.53 o 
   0  -1  12        0.40        0.50      1.40 o 
   1  -1  12       13.68       13.48      3.04 o 
   2  -1  12        1.59        1.42      3.37 o 
   3  -1  12        0.63        4.21      3.67 o 
   4  -1  12        0.37       -0.03      1.89 o 
   5  -1  12        0.73        0.95      3.08 o 
  -7   0  12        1.07       -0.70      3.41 o 
  -6   0  12        0.16        1.31      2.23 o 
  -5   0  12        1.36        0.75      1.93 o 
  -4   0  12        0.12        1.86      2.16 o 
  -3   0  12        0.38        1.47      1.88 o 
  -2   0  12        0.09       -0.15      1.66 o 
  -1   0  12       13.78       16.05      3.28 o 
   0   0  12        0.03       -0.98      1.67 o 
   1   0  12        1.11        2.95      1.99 o 
   2   0  12        7.18       10.25      4.49 o 
   3   0  12       10.42       12.59      4.97 o 
   4   0  12        0.01        4.70      3.95 o 
  -7   1  12        0.01       -3.64      4.57 o 
  -6   1  12        2.00        0.67      2.12 o 
  -5   1  12        4.51        1.16      1.84 o 
  -4   1  12        0.17        3.74      2.15 o 
  -3   1  12        9.07        6.40      2.57 o 
  -2   1  12        4.16        6.56      2.96 o 
  -1   1  12       27.93       33.77      5.64 o 
   0   1  12        1.39        4.23      2.70 o 
   1   1  12       31.98       42.12      5.10 o 
   2   1  12        8.45        8.86      3.37 o 
   3   1  12        3.63        1.78      1.94 o 
   4   1  12        0.11       -0.95      2.65 o 
  -7   2  12        1.71        3.07      2.61 o 
  -6   2  12        0.62        0.05      1.74 o 
  -5   2  12        0.32       -0.09      1.45 o 
  -4   2  12        1.43       -1.14      2.52 o 
  -3   2  12        0.06        0.61      1.60 o 
  -2   2  12       16.04       27.68      4.26 o 
  -1   2  12        0.52        0.91      3.62 o 
   0   2  12        8.51        6.33      2.88 o 
   1   2  12        7.86        8.59      2.88 o 
   2   2  12        5.16        8.97      3.26 o 
   3   2  12        0.66        6.34      4.43 o 
  -7   3  12        0.78       -1.46      2.64 o 
  -6   3  12        1.48        2.04      2.50 o 
  -5   3  12        0.42        1.19      2.15 o 
  -4   3  12        0.02        2.02      2.05 o 
  -3   3  12        3.52        6.08      3.11 o 
  -2   3  12       36.34       41.37      5.43 o 
  -1   3  12       30.96       41.11      5.00 o 
   0   3  12        1.65        3.67      4.47 o 
   1   3  12        1.39        5.01      4.76 o 
   2   3  12        0.28        0.85      1.99 o 
   3   3  12        0.01       -4.67      4.67 o 
  -7   4  12        0.34       -0.46      2.28 o 
  -6   4  12        5.32        1.04      2.08 o 
  -5   4  12        3.56       -1.12      2.87 o 
  -4   4  12       22.73       25.39      4.38 o 
  -3   4  12       24.06       22.07      3.67 o 
  -2   4  12        4.11        3.53      3.18 o 
  -1   4  12        5.21        7.56      3.32 o 
   0   4  12        0.12       -1.70      2.38 o 
   1   4  12        0.51        1.66      2.29 o 
   2   4  12        3.13        1.57      2.35 o 
  -7   5  12        0.35       -0.88      2.30 o 
  -6   5  12        0.36       -0.67      2.00 o 
  -5   5  12        1.09        5.02      3.24 o 
  -4   5  12        0.93       -0.17      2.76 o 
  -3   5  12       10.39       16.94      3.80 o 
  -2   5  12       17.69       17.32      4.31 o 
  -1   5  12        6.01        3.38      2.29 o 
   0   5  12        0.02        1.95      2.22 o 
   1   5  12        2.59        3.97      2.59 o 
  -7   6  12        0.21        1.44      3.73 o 
  -6   6  12        2.04        1.52      2.72 o 
  -5   6  12        0.02        9.62      8.57 o 
  -4   6  12        0.08        1.70      2.13 o 
  -3   6  12        0.64        0.65      1.86 o 
  -2   6  12        1.91       -2.62      2.62 o 
  -1   6  12        0.06        0.20      2.57 o 
   0   6  12        0.26       -0.05      2.04 o 
  -6   7  12        0.09        1.39      2.64 o 
  -5   7  12        2.20        0.77      2.32 o 
  -4   7  12        0.40       -0.64      2.71 o 
  -3   7  12        0.21        2.40      4.77 o 
  -2   7  12        0.10       -2.86      2.90 o 
  -1   7  12        0.67        4.16      3.13 o 
   0  -7  13        2.22        2.17      2.46 o 
   1  -7  13        0.21        2.81      3.57 o 
   2  -7  13        0.51        3.72      3.60 o 
  -2  -6  13        3.58        2.92      4.32 o 
  -1  -6  13        0.09        1.12      2.19 o 
   0  -6  13        3.25        3.69      2.58 o 
   1  -6  13        2.08        3.32      3.35 o 
   2  -6  13        0.03       -2.52      3.05 o 
   3  -6  13        0.03       -0.11      5.37 o 
  -3  -5  13        1.57        4.08      4.60 o 
  -2  -5  13        0.25        2.81      3.92 o 
  -1  -5  13        2.47        4.57      3.92 o 
   0  -5  13        0.13        1.56      2.62 o 
   1  -5  13        0.04        1.37      2.45 o 
   2  -5  13        0.00        4.28      2.29 o 
   3  -5  13        1.25        6.95      4.23 o 
   4  -5  13       14.78       21.14      6.54 o 
  -4  -4  13        0.00       -3.33      4.16 o 
  -2  -4  13        0.16        0.91      2.73 o 
  -1  -4  13        8.40       11.61      3.24 o 
   0  -4  13        0.33        1.76      2.16 o 
   1  -4  13       10.85       11.73      3.04 o 
   2  -4  13        3.51        1.70      3.10 o 
   3  -4  13        6.55       14.02      5.46 o 
   4  -4  13        3.94        1.51      3.60 o 
  -4  -3  13        0.91       -1.43      3.70 o 
  -3  -3  13        0.17        0.24      2.32 o 
  -2  -3  13        2.65        2.27      2.26 o 
  -1  -3  13        9.62       14.48      3.54 o 
   0  -3  13       30.13       29.51      4.62 o 
   1  -3  13        0.62        3.51      7.31 o 
   2  -3  13        1.53        2.68      2.72 o 
   3  -3  13        1.17       -0.62      2.86 o 
   4  -3  13        0.00        0.48      3.10 o 
  -5  -2  13        0.30        3.30      4.35 o 
  -4  -2  13        0.01       -1.95      3.67 o 
  -3  -2  13        0.00       -0.45      1.75 o 
  -2  -2  13        1.84        6.51      6.55 o 
  -1  -2  13        6.05        5.47      3.46 o 
   0  -2  13        1.62        2.73      3.38 o 
   1  -2  13        3.04        2.85      2.43 o 
   2  -2  13        6.59       11.26      4.35 o 
   3  -2  13        0.68        1.43      2.62 o 
   4  -2  13        0.64        4.06      4.29 o 
  -6  -1  13        0.29        4.19      4.68 o 
  -5  -1  13        1.34        1.89      3.70 o 
  -4  -1  13        1.50        0.39      1.84 o 
  -3  -1  13        0.86        0.43      1.98 o 
  -2  -1  13        0.09       -1.98      3.60 o 
  -1  -1  13        0.03        0.86      1.82 o 
   0  -1  13        7.58        2.91      2.43 o 
   1  -1  13        7.53       13.21      3.71 o 
   2  -1  13        0.03       -0.59      1.68 o 
   3  -1  13        0.02       -0.92      3.16 o 
   4  -1  13        0.13        3.26      4.08 o 
  -6   0  13        2.73        2.00      4.08 o 
  -5   0  13        1.58        0.01      1.65 o 
  -4   0  13       12.00       11.65      3.57 o 
  -3   0  13        7.27        8.72      6.90 o 
  -2   0  13        0.01       -1.52      2.08 o 
  -1   0  13        0.79        0.22      2.95 o 
   0   0  13        1.44        0.32      2.83 o 
   1   0  13        3.84        6.76      2.96 o 
   2   0  13        0.01        4.25      2.75 o 
  -6   1  13        0.99        1.41      2.30 o 
  -5   1  13        1.68        1.99      2.26 o 
  -4   1  13        0.02       -0.39      1.93 o 
  -3   1  13        1.15        3.21      3.97 o 
  -2   1  13       12.55       20.98      4.45 o 
  -1   1  13        0.12       -1.87      2.06 o 
   0   1  13       34.26       37.97      5.88 o 
   1   1  13        0.06        1.52      2.17 o 
   2   1  13        2.81        1.71      4.54 o 
   3   1  13        0.01       -2.10      3.14 o 
  -6   2  13        0.59        6.14      3.40 o 
  -5   2  13        0.01        0.65      3.25 o 
  -4   2  13        0.76       -0.47      2.62 o 
  -3   2  13        0.48       -0.60      1.61 o 
  -2   2  13        1.31        3.35      2.27 o 
  -1   2  13        7.88        9.54      6.13 o 
   0   2  13        0.22        1.25      2.12 o 
   1   2  13        0.33        2.76      3.11 o 
   2   2  13        3.30        2.33      4.14 o 
  -6   3  13        2.08       13.24      8.01 o 
  -5   3  13        0.00        0.83      2.16 o 
  -4   3  13        0.94        0.41      1.79 o 
  -3   3  13        2.25        4.93      3.15 o 
  -2   3  13        0.79       -0.90      2.09 o 
  -1   3  13        0.69        1.63      3.54 o 
   0   3  13        5.27        7.64      4.96 o 
   1   3  13        4.15        6.28      3.44 o 
   2   3  13        1.63       -4.75      4.76 o 
  -6   4  13        0.76        1.30      3.33 o 
  -5   4  13        1.92        0.74      2.14 o 
  -4   4  13        0.04       -0.66      1.91 o 
  -3   4  13        0.06       -0.27      2.21 o 
  -2   4  13        3.66        4.10      2.93 o 
  -1   4  13       11.08       10.75      3.81 o 
   0   4  13        0.73        1.58      2.45 o 
   1   4  13        0.06        2.14      2.96 o 
  -5   5  13        4.28        7.39      3.92 o 
  -4   5  13        7.61        4.63      2.82 o 
  -3   5  13        2.71       -0.63      3.77 o 
  -2   5  13        3.78        7.04      6.88 o 
  -1   5  13        0.71       -1.35      2.55 o 
   0   5  13        0.13        0.53      2.39 o 
  -4   6  13        0.51        2.15      2.96 o 
  -3   6  13        2.81        9.64      9.46 o 
  -2   6  13        0.40        2.60      2.72 o 
  -1  -5  14        1.50       -0.87      3.38 o 
   0  -5  14        0.16       -0.67      3.05 o 
  -2  -4  14        1.25        1.84      3.92 o 
  -1  -4  14        0.45        0.91      3.33 o 
   0  -4  14        3.95       -1.03      3.29 o 
   1  -4  14        0.09        2.21      3.68 o 
   2  -4  14        1.35        1.38      2.83 o 
  -3  -3  14        0.20        0.43      3.29 o 
  -2  -3  14        1.15       -0.27      3.00 o 
  -1  -3  14        0.03       -0.74      3.95 o 
   0  -3  14        1.53       -1.07      2.25 o 
   1  -3  14        0.02        0.96      2.09 o 
   2  -3  14        0.04       -0.86      3.26 o 
  -4  -2  14        0.12        2.72      3.53 o 
  -3  -2  14        0.12       -0.95      3.37 o 
  -2  -2  14        0.91       -0.19      3.63 o 
  -1  -2  14        0.24        0.25      2.76 o 
   0  -2  14        7.51        4.94      3.16 o 
   1  -2  14        1.20        2.04      2.57 o 
   2  -2  14        2.70        5.10      4.40 o 
  -4  -1  14        0.01        3.06      4.26 o 
  -3  -1  14        0.03        1.10      2.34 o 
  -2  -1  14        4.07        4.63      3.11 o 
  -1  -1  14        7.22        2.08      3.56 o 
   0  -1  14        0.59        0.80      2.19 o 
   1  -1  14        0.24       -1.24      2.37 o 
   2  -1  14        0.27       -0.97      3.54 o 
  -4   0  14        0.92        2.13      2.86 o 
  -3   0  14        0.20       -0.33      2.26 o 
  -2   0  14        1.94        0.53      2.14 o 
  -1   0  14        0.44        0.28      2.09 o 
   0   0  14        4.33        0.64      2.18 o 
   1   0  14        7.20        8.64      3.83 o 
   2   0  14       12.61       16.55      7.26 o 
  -5   1  14        1.43        0.27      2.86 o 
  -4   1  14        6.33        4.62      3.20 o 
  -3   1  14        0.45        4.57      4.03 o 
  -2   1  14        0.51        0.70      2.97 o 
  -1   1  14        0.17       -2.03      2.46 o 
   0   1  14        1.67        0.77      2.30 o 
   1   1  14        2.42        4.07      4.45 o 
  -5   2  14        2.36       -0.55      2.41 o 
  -4   2  14        0.38        2.35      2.77 o 
  -3   2  14        6.16        1.02      3.24 o 
  -2   2  14       12.01        5.68      3.45 o 
  -1   2  14        1.65        3.85      3.24 o 
   0   2  14        2.98        4.96      3.19 o 
  -4   3  14        4.75        1.58      2.20 o 
  -3   3  14        6.31        8.02      3.35 o 
  -2   3  14        1.46        1.50      3.74 o 
  -1   3  14        3.93        1.42      3.03 o 
  -3   4  14        2.09        2.24      2.75 o 
  -2   4  14        0.00       -3.09      3.48 o 
                                                 
